# Supplementary material for: The effects of aging on molecular modulators of human embryo implantation
Source: iScience. 2021 Jun 19;24(7):102751. doi: 10.1016/j.isci.2021.102751 (PMC8271113; doi:10.1016/j.isci.2021.102751)
Supplement: Table S1. Comparison between YMA vs AMA and IMA vs AMA differentially expressed (DE) protein-coding transcripts identified using a generalized linear model (GLM),related to Figure 2 [file mmc2.xlsx]

## Sheet: Sheet1
Table S1. Comparison between YMA vs AMA and IMA vs AMA differentially expressed (DE) protein-coding transcripts identified using a generalized linear model (GLM). Related to Figure 2.
YMA vs AMA (only)		YMA vs AMA (only)		YMA vs AMA (only)		Common		Common		IMA vs AMA (only)
refSeq ID	Gene Symbol	refSeq ID	Gene Symbol	refSeq ID	Gene Symbol	refSeq ID	Gene Symbol	refSeq ID	Gene Symbol	refSeq ID	Gene Symbol
NM_000272	NPHP1	NM_001256006	SYT14	NM_005242	F2RL1	NM_001002292	WLS	NM_001324224	HMGCS1	NM_001033549	BABAM1
NM_000413	HSD17B1	NM_001256413	HVCN1	NM_005257	GATA6	NM_001007024	GOSR1	NM_001329722	TMEM54	NM_001040451	RUFY1
NM_000457	HNF4A	NM_001256585	MGLL	NM_005268	GJB5	NM_001007025	GOSR1	NM_001329723	TMEM54	NM_001040452	RUFY1
NM_000661	RPL9	NM_001256856	BTRC	NM_005271	GLUD1	NM_001010980	NCMAP	NM_001329724	TMEM54	NM_001077263	TMPRSS13
NM_000676	ADORA2B	NM_001257386	ABCG2	NM_005376	MYCL	NM_001039847	GPX4	NM_001329725	TMEM54	NM_001124	ADM
NM_000725	CACNB3	NM_001258028	TKT	NM_005891	ACAT2	NM_001039848	GPX4	NM_001330663	HMGCS1	NM_001127711	TMEM14B
NM_000781	CYP11A1	NM_001258355	HNF4A	NM_005917	MDH1	NM_001040084	ANXA8	NM_001330721	PI4KB	NM_001145155	NR2F2
NM_001001479	SLC35E4	NM_001271854	GPR176	NM_005918	MDH2	NM_001079862	DBI	NM_001343	DAB2	NM_001171909	CXorf40A
NM_001001992	USP16	NM_001271855	GPR176	NM_006038	SPATA2	NM_001079863	DBI	NM_001349821	MFSD2A	NM_001178087	SERF1B
NM_001002857	ANXA2	NM_001277223	TAGLN2	NM_006158	NEFL	NM_001098272	HMGCS1	NM_001349822	MFSD2A	NM_001206789	TMPRSS13
NM_001002858	ANXA2	NM_001277224	TAGLN2	NM_006365	C1orf61	NM_001098845	ANXA8L1	NM_001349823	MFSD2A	NM_001276373	USF1
NM_001003794	MGLL	NM_001278604	LARP1B	NM_006447	USP16	NM_001102420	ZFAND5	NM_001350001	JCAD	NM_001280544	DPF3
NM_001007214	CACYBP	NM_001281430	TNFRSF8	NM_006522	WNT6	NM_001102421	ZFAND5	NM_001350021	JCAD	NM_001286484	TMEM14B
NM_001007561	IRGQ	NM_001281716	UBB	NM_006822	RAB40B	NM_001105562	UBE4B	NM_001350022	JCAD	NM_001288756	BABAM1
NM_001008211	OPTN	NM_001281717	UBB	NM_006846	SPINK5	NM_001130455	DYSF	NM_001352432	DBI	NM_001288757	BABAM1
NM_001008212	OPTN	NM_001281718	UBB	NM_006927	ST3GAL2	NM_001130715	PLAC8	NM_001354558	NDRG2	NM_001300769	LYPLAL1
NM_001008213	OPTN	NM_001281719	UBB	NM_006999	PAPD7	NM_001130716	PLAC8	NM_001354559	NDRG2	NM_001300770	LYPLAL1
NM_001009185	ACSL6	NM_001281720	UBB	NM_007223	GPR176	NM_001130976	DYSF	NM_001354560	NDRG2	NM_001300771	LYPLAL1
NM_001010883	FAM102B	NM_001282403	MDH2	NM_007283	MGLL	NM_001130977	DYSF	NM_001354561	NDRG2	NM_001300772	LYPLAL1
NM_001010917	GOLGA7B	NM_001282404	MDH2	NM_012318	LETM1	NM_001130978	DYSF	NM_001354562	NDRG2	NM_001304791	FBXO44
NM_001012659	ARGFX	NM_001282862	RASGEF1A	NM_012339	TSPAN15	NM_001130979	DYSF	NM_001354564	NDRG2	NM_001321825	FIGN
NM_001013407	PRAMEF5	NM_001283012	DEPTOR	NM_014176	UBE2T	NM_001130980	DYSF	NM_001354565	NDRG2	NM_001348520	KIAA1257
NM_001013627	NHSL2	NM_001284350	SUN3	NM_014298	QPRT	NM_001130981	DYSF	NM_001354566	NDRG2	NM_001348521	KIAA1257
NM_001018104	FAHD1	NM_001284497	FAM234A	NM_014397	NEK6	NM_001130982	DYSF	NM_001354567	NDRG2	NM_001350628	LYPLAL1
NM_001020825	NR3C1	NM_001286247	RALGPS2	NM_014412	CACYBP	NM_001130983	DYSF	NM_001354568	NDRG2	NM_001350629	LYPLAL1
NM_001024921	RPL9	NM_001287182	HNF4A	NM_014637	MTFR1	NM_001130984	DYSF	NM_001354569	NDRG2	NM_002245	KCNK1
NM_001030003	HNF4A	NM_001287183	HNF4A	NM_014683	ULK2	NM_001130985	DYSF	NM_001354570	NDRG2	NM_002928	RGS16
NM_001030019	SUN3	NM_001287525	IFT22	NM_015033	FNBP1	NM_001130986	DYSF	NM_001359084	CD24	NM_003316	TTC3
NM_001031717	CRELD1	NM_001287526	IFT22	NM_015256	ACSL6	NM_001130987	DYSF	NM_001444	FABP5	NM_003745	SOCS1
NM_001032410	USP16	NM_001287742	FDFT1	NM_015322	FEM1B	NM_001135099	TMPRSS2	NM_002004	FDPS	NM_004065	CDR1
NM_001033044	GLUL	NM_001287743	FDFT1	NM_015513	CRELD1	NM_001135821	FDPS	NM_002085	GPX4	NM_004342	CALD1
NM_001033056	GLUL	NM_001287744	FDFT1	NM_015627	LDLRAP1	NM_001135822	FDPS	NM_002130	HMGCS1	NM_007122	USF1
NM_001040107	HVCN1	NM_001287745	FDFT1	NM_015982	YBX2	NM_001136478	ANP32E	NM_002298	LCP1	NM_013446	MKRN1
NM_001064	TKT	NM_001287747	FDFT1	NM_016176	SDF4	NM_001136479	ANP32E	NM_002348	LY9	NM_014173	BABAM1
NM_001077415	CRELD1	NM_001287748	FDFT1	NM_016371	HSD17B7	NM_001136493	MFSD2A	NM_002567	PEBP1	NM_014630	ZNF592
NM_001077525	MTMR14	NM_001287749	FDFT1	NM_016406	UFC1	NM_001142805	SLC6A8	NM_002648	PIM1	NM_015704	DESI1
NM_001077526	MTMR14	NM_001287750	FDFT1	NM_016547	SDF4	NM_001142806	SLC6A8	NM_002651	PI4KB	NM_018086	FIGN
NM_001098405	GAGE12F	NM_001287751	FDFT1	NM_017817	RAB20	NM_001144881	PRICKLE1	NM_002867	RAB3B	NM_018158	SLC4A1AP
NM_001098408	GAGE12C	NM_001287756	FDFT1	NM_017858	TIPIN	NM_001144882	PRICKLE1	NM_002927	RGS13	NM_021967	SERF1A
NM_001098409	GAGE12G	NM_001287808	MFSD2A	NM_017941	C17orf80	NM_001144883	PRICKLE1	NM_003347	UBE2L3	NM_022968	SERF1A
NM_001098418	GAGE12E	NM_001289986	TIPIN	NM_018022	TMEM51	NM_001145156	NR2F2	NM_003470	USP7	NM_022978	SERF1B
NM_001098637	PWWP2B	NM_001297743	NLRP11	NM_018064	AKIRIN2	NM_001145157	NR2F2	NM_003494	DYSF	NM_025158	RUFY1
NM_001099773	CYP11A1	NM_001301684	CCDC148	NM_018092	NETO2	NM_001145306	CDK6	NM_003641	IFITM1	NM_030647	KDM7A
NM_001127199	GAGE12D	NM_001303253	ACAT2	NM_018184	ARL8B	NM_001145661	GATA2	NM_004102	FABP3	NM_030969	TMEM14B
NM_001127698	SPINK5	NM_001310326	UBE2T	NM_018309	TBC1D23	NM_001145662	GATA2	NM_004172	SLC1A3	NM_033138	CALD1
NM_001128178	NPHP1	NM_001316374	MDH1	NM_018641	CHST12	NM_001146109	PTGR1	NM_004525	LRP2	NM_033157	CALD1
NM_001128179	NPHP1	NM_001318049	SDR16C5	NM_018946	NANS	NM_001164281	TRAF3IP2	NM_004871	GOSR1	NM_133379	TTN
NM_001130	AES	NM_001318050	SDR16C5	NM_018955	UBB	NM_001164283	TRAF3IP2	NM_005340	HINT1	NM_138794	LYPLAL1
NM_001130820	IFT22	NM_001318249	QPRT	NM_019593	GPCPD1	NM_001166108	PALLD	NM_005629	SLC6A8	NM_152357	ZNF440
NM_001130821	IFT22	NM_001318250	QPRT	NM_020447	FAM219B	NM_001166109	PALLD	NM_005656	TMPRSS2	NM_173648	CCDC141
NM_001130822	IFT22	NM_001318900	GLUD1	NM_020714	ZNF490	NM_001166695	SLC1A3	NM_005809	PRDX2	NM_183412	FBXO44
NM_001130851	CDKN3	NM_001318901	GLUD1	NM_020739	CCPG1	NM_001178017	DBI	NM_005984	SLC25A1	NM_207005	USF1
NM_001135773	SPATA2	NM_001318902	GLUD1	NM_020840	FNIP2	NM_001178041	DBI	NM_006007	ZFAND5
NM_001136015	ANXA2	NM_001318904	GLUD1	NM_020925	CACHD1	NM_001178042	DBI	NM_006048	UBE4B
NM_001136216	TMEM51	NM_001318905	GLUD1	NM_021960	MCL1	NM_001178043	DBI	NM_006435	IFITM2
NM_001136217	TMEM51	NM_001318906	GLUD1	NM_021980	OPTN	NM_001188	BAK1	NM_006558	KHDRBS3
NM_001136218	TMEM51	NM_001319665	TMEM51	NM_021998	ZNF711	NM_001190470	MTRNR2L2	NM_006645	STARD10
NM_001137552	LRRFIP1	NM_001319670	SPSB2	NM_022485	MTMR14	NM_001193334	WLS	NM_006768	BRAP
NM_001137553	LRRFIP1	NM_001320453	C1orf61	NM_022777	IFT22	NM_001198773	PI4KB	NM_006868	RAB31
NM_001139498	FGF13	NM_001320454	C1orf61	NM_024307	GDPD3	NM_001198774	PI4KB	NM_012074	DPF3
NM_001139500	FGF13	NM_001320455	C1orf61	NM_024597	MAP7D3	NM_001198775	PI4KB	NM_012083	FRAT2
NM_001139501	FGF13	NM_001321920	FAM219B	NM_024669	ANKRD55	NM_001218	CA12	NM_012296	GAB2
NM_001139502	FGF13	NM_001321922	FAM219B	NM_025185	TANC2	NM_001242824	FDPS	NM_013230	CD24
NM_001142398	FAHD1	NM_001321923	FAM219B	NM_025259	MSH5	NM_001242825	FDPS	NM_014059	RGCC
NM_001143688	DIS3L	NM_001323916	FNIP2	NM_032039	FAM234A	NM_001243186	PIM1	NM_014365	HSPB8
NM_001145001	NEK6	NM_001323936	DIS3L	NM_032239	LARP1B	NM_001244871	DAB2	NM_014737	RASSF2
NM_001145134	CPT1B	NM_001323937	DIS3L	NM_032312	YIPF4	NM_001256355	UBE2L3	NM_015525	IBTK
NM_001145135	CPT1B	NM_001323938	DIS3L	NM_032369	HVCN1	NM_001256356	UBE2L3	NM_016081	PALLD
NM_001145137	CPT1B	NM_001323939	DIS3L	NM_032641	SPSB2	NM_001256534	SLC25A1	NM_016126	HSPB11
NM_001145838	MTFR1	NM_001323940	DIS3L	NM_032875	FBXL20	NM_001259	CDK6	NM_016250	NDRG2
NM_001146261	SYT14	NM_001323941	DIS3L	NM_033427	CTTNBP2	NM_001261456	LY9	NM_016619	PLAC8
NM_001146262	SYT14	NM_001323943	DIS3L	NM_033637	BTRC	NM_001261457	LY9	NM_017855	ODAM
NM_001146264	SYT14	NM_001323944	DIS3L	NM_033642	FGF13	NM_001271702	ANXA8	NM_018143	KLHL11
NM_001146316	SPSB2	NM_001323945	DIS3L	NM_052943	FAM46B	NM_001271703	ANXA8	NM_020548	DBI
NM_001166110	PALLD	NM_001323946	DIS3L	NM_058219	EXOSC6	NM_001278243	ZFAND5	NM_020848	JCAD
NM_001166167	NEK6	NM_001323948	DIS3L	NM_133375	DIS3L	NM_001278244	ZFAND5	NM_021005	NR2F2
NM_001166168	NEK6	NM_001330173	CDKN3	NM_138499	PWWP2B	NM_001278245	ZFAND5	NM_021021	SNTB1
NM_001166169	NEK6	NM_001330219	HSD17B1	NM_138574	HDGFL1	NM_001278923	ANXA8L1	NM_021034	IFITM3
NM_001166170	NEK6	NM_001330574	ZNF711	NM_138803	CCDC148	NM_001278924	ANXA8L1	NM_021223	MYL7
NM_001166171	NEK6	NM_001346043	FNIP2	NM_138969	SDR16C5	NM_001280543	DPF3	NM_022783	DEPTOR
NM_001168339	TTC39B	NM_001348985	ABCG2	NM_144660	SAMD8	NM_001280559	ANP32E	NM_024310	PLEKHF1
NM_001168340	TTC39B	NM_001348986	ABCG2	NM_144781	PDCD2	NM_001280560	ANP32E	NM_024605	ARHGAP10
NM_001168341	TTC39B	NM_001348987	ABCG2	NM_145007	NLRP11	NM_001282211	NDRG2	NM_024911	WLS
NM_001170781	FAM122C	NM_001348988	ABCG2	NM_145313	RASGEF1A	NM_001282212	NDRG2	NM_030920	ANP32E
NM_001170782	FAM122C	NM_001348989	ABCG2	NM_152245	CPT1B	NM_001282213	NDRG2	NM_031308	EPPK1
NM_001170783	FAM122C	NM_001351263	TSPAN15	NM_152246	CPT1B	NM_001282214	NDRG2	NM_031412	GABARAPL1
NM_001170784	FAM122C	NM_001352265	HSH2D	NM_152574	TTC39B	NM_001282215	NDRG2	NM_031455	CCDC3
NM_001171805	PAPD7	NM_001352266	HSH2D	NM_152663	RALGPS2	NM_001282216	NDRG2	NM_032638	GATA2
NM_001173516	MAP7D3	NM_001441	FAAH	NM_152766	TMEM256	NM_001282633	DBI	NM_032793	MFSD2A
NM_001173517	MAP7D3	NM_001692	ATP6V1B1	NM_152782	SUN3	NM_001282634	DBI	NM_033139	CALD1
NM_001174156	SAMD8	NM_001916	CYC1	NM_152914	NATD1	NM_001282635	DBI	NM_033140	CALD1
NM_001184906	FBXL20	NM_002015	FOXO1	NM_153026	PRICKLE1	NM_001282636	DBI	NM_033504	TMEM54
NM_001197	BIK	NM_002065	GLUL	NM_153262	SYT14	NM_001282658	CCDC3	NM_080491	GAB2
NM_001197320	MCL1	NM_002441	MSH5	NM_170665	ATP2A2	NM_001286457	USP7	NM_080738	EDARADD
NM_001199111	MDH1	NM_002461	MVD	NM_172165	MSH5	NM_001286458	USP7	NM_080916	DGUOK
NM_001199112	MDH1	NM_002598	PDCD2	NM_172166	MSH5	NM_001287387	SLC25A1	NM_080918	DGUOK
NM_001199198	TBC1D23	NM_002790	PSMA5	NM_175914	HNF4A	NM_001287809	MFSD2A	NM_130777	XAGE2
NM_001199461	PDCD2	NM_003019	SFTPD	NM_176895	PLPP1	NM_001289939	SLC1A3	NM_138450	ARL11
NM_001199462	PDCD2	NM_003302	TRIP6	NM_177526	PLPP2	NM_001289940	SLC1A3	NM_144766	RGS13
NM_001199463	PDCD2	NM_003564	TAGLN2	NM_177543	PLPP2	NM_001291737	CD24	NM_145861	EDARADD
NM_001199464	PDCD2	NM_003692	TMEFF1	NM_178507	OAF	NM_001291738	CD24	NM_147686	TRAF3IP2
NM_001199772	PSMA5	NM_003705	SLC25A12	NM_178849	HNF4A	NM_001291739	CD24	NM_152342	CDYL2
NM_001199773	PSMA5	NM_003711	PLPP1	NM_182763	MCL1	NM_001293642	CA12	NM_152405	JMY
NM_001199774	PSMA5	NM_003712	PLPP2	NM_198969	AES	NM_001296	ACKR2	NM_153705	KDELC2
NM_001201477	NETO2	NM_003811	TNFSF9	NM_198970	AES	NM_001300906	IBTK	NM_170774	RASSF2
NM_001204450	CCPG1	NM_003939	BTRC	NM_203298	CHCHD1	NM_001316745	CCDC141	NM_178556	TRIML1
NM_001204451	CCPG1	NM_004039	ANXA2	NM_207181	NPHP1	NM_001316935	HSPB11	NM_198321	GALNT10
NM_001205247	ACSL6	NM_004092	ECHS1	NM_207446	FAM174B	NM_001318859	DGUOK	NM_201535	NDRG2
NM_001205248	ACSL6	NM_004114	FGF13			NM_001318860	DGUOK	NM_201536	NDRG2
NM_001205250	ACSL6	NM_004283	RAB3D			NM_001318861	DGUOK	NM_201537	NDRG2
NM_001205251	ACSL6	NM_004377	CPT1B			NM_001318862	DGUOK	NM_201538	NDRG2
NM_001206866	IL6R	NM_004462	FDFT1			NM_001318863	DGUOK	NM_201539	NDRG2
NM_001206915	CACNB3	NM_004625	WNT7A			NM_001320329	NDRG2	NM_201540	NDRG2
NM_001206916	CACNB3	NM_004735	LRRFIP1			NM_001320996	FABP3	NM_201541	NDRG2
NM_001206917	CACNB3	NM_004748	CCPG1			NM_001321858	USP7	NM_206925	CA12
NM_001231	CASQ1	NM_004789	LHX2			NM_001324219	HMGCS1
NM_001243	TNFRSF8	NM_004827	ABCG2			NM_001324220	HMGCS1
NM_001243794	CHST12	NM_005192	CDKN3			NM_001324222	HMGCS1
NM_001243795	CHST12	NM_005226	S1PR3			NM_001324223	HMGCS1
