# Supplementary material for: The effects of aging on molecular modulators of human embryo implantation
Source: iScience. 2021 Jun 19;24(7):102751. doi: 10.1016/j.isci.2021.102751 (PMC8271113; doi:10.1016/j.isci.2021.102751)
Supplement: Table S2. Differentially expressed trophectoderm transcripts between YMA and AMA groups,related to Figures 2 and 3 — (A) Transcripts significantly higher expressed in the YMA group. (B) Transcripts significantly higher expressed in the AMA group [file mmc3.xlsx]

## Sheet: YMA-AMA
Table S2. Differentially expressed trophectoderm transcripts between YMA and AMA groups. Related to Figure 2 and Figure 3. A. Transcripts significantly higher expressed in the YMA group. B. Transcripts significantly higher expressed in the AMA group.
A. YMA					B. AMA
refseq_mrna	gene nam	logFC	P-Value	FDR	refseq_mrna	gene name	logFC	P-Value	FDR
NM_206925	CA12	9.96583	4.64e-05	0.00896476	NM_206925	CA12	8.63959	0.000161	0.0304349
NM_001218	CA12	9.96583	4.64e-05	0.00896476	NM_001218	CA12	8.63959	0.000161	0.0304349
NM_001293642	CA12	9.96583	4.64e-05	0.00896476	NM_001293642	CA12	8.63786	0.000161	0.0304349
NM_152342	CDYL2	8.85365	2.96e-05	0.00750326	NM_024310	PLEKHF1	8.45208	4.72e-05	0.0169077
NM_002348	LY9	8.79021	2.82e-06	0.00149592	NM_133379	TTN	8.42779	0.000125	0.0299559
NM_001261456	LY9	8.79021	2.82e-06	0.00149592	NM_002348	LY9	8.31302	5.21e-06	0.00533131
NM_001261457	LY9	8.7776	2.92e-06	0.00149592	NM_001261456	LY9	8.31302	5.21e-06	0.00533131
NM_024310	PLEKHF1	8.7217	3.91e-05	0.00883848	NM_001261457	LY9	8.31301	5.27e-06	0.00533131
NM_017855	ODAM	8.40541	4.96e-05	0.00938161	NM_138450	ARL11	8.08964	5.19e-06	0.00533131
NM_002441	MSH5	8.14401	0.000242	0.024037	NM_152342	CDYL2	8.03754	7.29e-05	0.023585
NM_172165	MSH5	8.14401	0.000242	0.024037	NM_031455	CCDC3	7.672	4.97e-05	0.0176382
NM_172166	MSH5	8.14401	0.000242182	0.024037	NM_014365	HSPB8	7.61391	9.38e-05	0.0279715
NM_025259	MSH5	8.14401	0.000242	0.024037	NM_001282658	CCDC3	7.54608	8.44e-05	0.0266678
NM_178507	OAF	7.72456	0.000797573	0.0490471	NM_002927	RGS13	7.50434	3.19e-05	0.0133283
NM_138450	ARL11	7.69564	1.31e-05	0.00457554	NM_144766	RGS13	7.48315	3.25e-05	0.0133998
NM_031455	CCDC3	7.53716	7.24e-05	0.011768	NM_017855	ODAM	7.29031	0.000191	0.0345835
NM_002927	RGS13	7.46269	4.14e-05	0.00896476	NM_001135099	TMPRSS2	7.05592	1.61e-07	0.00043358
NM_144766	RGS13	7.45975	4.09e-05	0.00896476	NM_005656	TMPRSS2	7.03286	1.86e-07	0.000469953
NM_001282658	CCDC3	7.4533	0.000113776	0.0156593	NM_153705	POGLUT3	7.03015	6.87e-06	0.0067837
NM_005656	TMPRSS2	7.24941	1.44e-07	0.000171749	NM_021021	SNTB1	6.754	1.43e-06	0.00214676
NM_001135099	TMPRSS2	7.24936	1.33e-07	0.000162696	NM_001350001	JCAD	5.94713	8.57e-11	8.78e-07
NM_015256	ACSL6	7.04583	0.000176986	0.0189459	NM_020848	JCAD	5.94687	8.51e-11	8.78e-07
NM_001205247	ACSL6	7.04583	0.000176928	0.0189459	NM_001350021	JCAD	5.94625	8.68e-11	8.78e-07
NM_001205251	ACSL6	7.04583	0.000177	0.0189459	NM_001350022	JCAD	5.94603	8.59e-11	8.78e-07
NM_001205248	ACSL6	7.04583	0.000177	0.0189459	NM_001145156	NR2F2	5.45483	0.000140743	0.0299559
NM_014365	HSPB8	6.71472	0.000379376	0.0319814	NM_001296	ACKR2	5.44956	0.000144	0.0299559
NM_001350001	JCAD	6.58187	5.36e-12	5.59e-08	NM_001145157	NR2F2	5.44947	0.000150704	0.0299559
NM_001350021	JCAD	6.57982	5.47e-12	5.59e-08	NM_021005	NR2F2	5.31433	5.52e-05	0.0189252
NM_020848	JCAD	6.5775	5.44e-12	5.59e-08	NM_001145155	NR2F2	5.26476	0.000270958	0.0424667
NM_001350022	JCAD	6.57548	5.53e-12	5.59e-08	NM_001193334	WLS	5.12259	1.78e-05	0.010746
NM_021021	SNTB1	6.57534	3.07e-06	0.00153199	NM_002298	LCP1	5.11217	3.36e-05	0.0136947
NM_001009185	ACSL6	6.48163	0.000326045	0.0299231	NM_024911	WLS	5.10553	1.9e-05	0.010746
NM_001205250	ACSL6	6.48163	0.000326128	0.0299231	NM_001316745	CCDC141	5.01253	9.3e-05	0.0279715
NM_001296	ACKR2	6.09669	4.87e-05	0.00925869	NM_001002292	WLS	4.92866	4.65e-05	0.016804
NM_006522	WNT6	6.02637	0.00042148	0.0346648	NM_001077263	TMPRSS13	4.7233	0.000325032	0.0445055
NM_153705	KDELC2	5.90121	8.83e-05	0.0129012	NM_001206789	TMPRSS13	4.72254	0.000330545	0.0445055
NM_001291739	CD24	5.64544	7.2e-09	1.47e-05	NM_001320329	NDRG2	4.65882	0.000126	0.0299559
NM_001359084	CD24	5.6364	7.63e-09	1.47e-05	NM_001354570	NDRG2	4.58148	0.000144	0.0299559
NM_001291738	CD24	5.6147	6.34e-09	1.47e-05	NM_001354565	NDRG2	4.58148	0.000144	0.0299559
NM_001291737	CD24	5.60934	8.59e-09	1.47e-05	NM_201540	NDRG2	4.58148	0.000144	0.0299559
NM_013230	CD24	5.60312	9.01e-09	1.47e-05	NM_001354559	NDRG2	4.58148	0.000144	0.0299559
NM_003302	TRIP6	4.93288	0.00021	0.0219333	NM_001354567	NDRG2	4.58148	0.000144	0.0299559
NM_002298	LCP1	4.91123	7.49e-05	0.011837	NM_201535	NDRG2	4.58148	0.000144	0.0299559
NM_001145157	NR2F2	4.8626	0.000599379	0.0423268	NM_001354564	NDRG2	4.57644	0.000146	0.0299559
NM_001145156	NR2F2	4.86201	0.000572211	0.0409805	NM_001354566	NDRG2	4.57644	0.000146	0.0299559
NM_000781	CYP11A1	4.79922	0.000524154	0.0388288	NM_001282215	NDRG2	4.57644	0.000146	0.0299559
NM_001099773	CYP11A1	4.78668	0.000514812	0.03872	NM_001354562	NDRG2	4.57644	0.000146	0.0299559
NM_001320329	NDRG2	4.77709	0.000126171	0.0161544	NM_201537	NDRG2	4.57644	0.000146	0.0299559
NM_001002292	WLS	4.74146	0.000102399	0.0144372	NM_001354558	NDRG2	4.57644	0.000146	0.0299559
NM_001282213	NDRG2	4.73247	0.000131442	0.0161544	NM_201539	NDRG2	4.57644	0.000145512	0.0299559
NM_001282214	NDRG2	4.73246	0.000131433	0.0161544	NM_001354569	NDRG2	4.57427	0.000145484	0.0299559
NM_001354570	NDRG2	4.73189	0.000132806	0.0161544	NM_201541	NDRG2	4.57427	0.000145463	0.0299559
NM_001354565	NDRG2	4.73189	0.000132805	0.0161544	NM_001354568	NDRG2	4.57427	0.000145419	0.0299559
NM_201540	NDRG2	4.73189	0.000132804	0.0161544	NM_016250	NDRG2	4.57427	0.000145	0.0299559
NM_001354559	NDRG2	4.73189	0.000132796	0.0161544	NM_001354561	NDRG2	4.57427	0.000145	0.0299559
NM_001354567	NDRG2	4.73189	0.00013279	0.0161544	NM_001282213	NDRG2	4.57426	0.000145	0.0299559
NM_201535	NDRG2	4.73189	0.000132785	0.0161544	NM_001282214	NDRG2	4.57426	0.000145	0.0299559
NM_001282212	NDRG2	4.73187	0.000131947	0.0161544	NM_001282212	NDRG2	4.57387	0.000146	0.0299559
NM_001354569	NDRG2	4.73187	0.000131871	0.0161544	NM_201538	NDRG2	4.5692	0.000146951	0.0299559
NM_201541	NDRG2	4.73187	0.000131852	0.0161544	NM_001282211	NDRG2	4.5692	0.000147	0.0299559
NM_001354568	NDRG2	4.73187	0.000131811	0.0161544	NM_001282216	NDRG2	4.5692	0.000147	0.0299559
NM_016250	NDRG2	4.73187	0.00013177	0.0161544	NM_001354560	NDRG2	4.5692	0.000147	0.0299559
NM_001354561	NDRG2	4.73187	0.00013173	0.0161544	NM_201536	NDRG2	4.5692	0.000147	0.0299559
NM_001354564	NDRG2	4.72857	0.000134	0.0161544	NM_014737	RASSF2	4.55982	0.000338	0.0445055
NM_001354566	NDRG2	4.72857	0.000134	0.0161544	NM_170774	RASSF2	4.55306	0.000342901	0.0445055
NM_001282215	NDRG2	4.72857	0.000133703	0.0161544	NM_001291739	CD24	4.52166	5.26e-07	0.00100646
NM_001354562	NDRG2	4.72857	0.000134	0.0161544	NM_001359084	CD24	4.5146	5.5e-07	0.00101
NM_201537	NDRG2	4.72857	0.000134	0.0161544	NM_001291738	CD24	4.50212	4.69e-07	0.000999318
NM_001354558	NDRG2	4.72857	0.000134	0.0161544	NM_001291737	CD24	4.48844	6.15e-07	0.00100646
NM_201539	NDRG2	4.72857	0.000134	0.0161544	NM_013230	CD24	4.48309	6.39e-07	0.00100646
NM_201538	NDRG2	4.72855	0.000132622	0.0161544	NM_001280544	DPF3	4.19097	0.000111	0.0299559
NM_001282211	NDRG2	4.72855	0.000132612	0.0161544	NM_173648	CCDC141	4.17709	0.000268667	0.0424662
NM_001282216	NDRG2	4.72855	0.000132611	0.0161544	NM_178556	TRIML1	4.15781	0.000188697	0.0343939
NM_001354560	NDRG2	4.72855	0.00013261	0.0161544	NM_001280543	DPF3	4.08552	8.77e-05	0.0272892
NM_201536	NDRG2	4.72855	0.000132598	0.0161544	NM_012074	DPF3	4.08552	8.77e-05	0.0272892
NM_021005	NR2F2	4.69722	0.000294	0.0282949	NM_021223	MYL7	3.78077	0.000321086	0.0445055
NM_001193334	WLS	4.67658	8.3e-05	0.0124755	NM_033139	CALD1	3.55081	2.72e-06	0.00323704
NM_024911	WLS	4.67551	8.39e-05	0.0124844	NM_033140	CALD1	3.5449	2.89e-06	0.00334363
NM_001010980	NCMAP	4.50089	6.72e-06	0.00277463	NM_024605	ARHGAP10	3.54106	6.97e-09	5.64e-05
NM_021223	MYL7	4.47045	6.22e-05	0.0106268	NM_001010980	NCMAP	3.47018	0.000169	0.0317579
NM_178556	TRIML1	4.4665	0.000112848	0.0155846	NM_152357	ZNF440	3.42028	0.00034	0.0445055
NM_014737	RASSF2	4.40787	0.000607472	0.0427491	NM_006868	RAB31	3.41763	9.95e-05	0.0289629
NM_170774	RASSF2	4.40273	0.000614004	0.0429103	NM_021034	IFITM3	3.37785	2.39e-08	0.000127509
NM_001316745	CCDC141	4.30439	0.000624907	0.0435219	NM_001164283	TRAF3IP2	3.3131	3.51e-05	0.0139292
NM_021034	IFITM3	4.21054	9.84e-11	6.64e-07	NM_001320996	FABP3	2.9534	3.67e-05	0.0143211
NM_024307	GDPD3	4.00017	0.000286571	0.0277411	NM_004102	FABP3	2.9533	3.68e-05	0.0143211
NM_001318249	QPRT	3.95535	4.57e-05	0.00896476	NM_033157	CALD1	2.75585	0.000271342	0.0424667
NM_014298	QPRT	3.9409	3.28e-05	0.00781401	NM_004342	CALD1	2.74983	0.000282509	0.0428144
NM_001318250	QPRT	3.90799	2.95e-05	0.00750326	NM_147686	TRAF3IP2	2.74159	0.000335	0.0445055
NM_024605	ARHGAP10	3.88453	1.18e-09	6.82e-06	NM_001164281	TRAF3IP2	2.74159	0.00033502	0.0445055
NM_012339	TSPAN15	3.87597	0.000274211	0.0266723	NM_033138	CALD1	2.7293	0.000250325	0.0406005
NM_001351263	TSPAN15	3.8454	0.000297	0.0284685	NM_004525	LRP2	2.71472	4.03e-05	0.0154011
NM_004625	WNT7A	3.80953	0.000474061	0.0377606	NM_130777	XAGE2	2.55597	4.72e-06	0.00530119
NM_138499	PWWP2B	3.73109	0.00018181	0.019411	NM_001280559	ANP32E	2.5436	2.28e-05	0.010746
NM_006868	RAB31	3.72659	4.81e-05	0.00917746	NM_030920	ANP32E	2.54359	2.28e-05	0.010746
NM_001098637	PWWP2B	3.6938	0.000213	0.0221475	NM_001136478	ANP32E	2.54155	2.55e-05	0.0114433
NM_016371	HSD17B7	3.6094	0.000739646	0.0470582	NM_001280560	ANP32E	2.53988	2.31e-05	0.010746
NM_001280543	DPF3	3.5226	0.0006478	0.0445044	NM_001324219	HMGCS1	2.52729	2.24e-05	0.010746
NM_012074	DPF3	3.5226	0.00064784	0.0445044	NM_002130	HMGCS1	2.5252	2.26e-05	0.010746
NM_001320996	FABP3	3.48347	4.47e-06	0.00208627	NM_001324223	HMGCS1	2.52416	2.29e-05	0.010746
NM_004102	FABP3	3.48347	4.49e-06	0.00208627	NM_001330663	HMGCS1	2.5218	2.29e-05	0.010746
NM_001320455	C1orf61	3.35753	2.6e-05	0.00705466	NM_001098272	HMGCS1	2.52038	2.31e-05	0.010746
NM_001320453	C1orf61	3.35691	8.32e-05	0.0124755	NM_001324220	HMGCS1	2.52038	2.31e-05	0.010746
NM_004525	LRP2	3.31244	2.68e-06	0.00146483	NM_001324224	HMGCS1	2.51934	2.34e-05	0.010746
NM_033139	CALD1	3.30229	1.6e-05	0.00541139	NM_001324222	HMGCS1	2.51934	2.34e-05	0.010746
NM_033140	CALD1	3.30009	1.66e-05	0.00541139	NM_001136479	ANP32E	2.4922	3.42e-05	0.0136947
NM_001320454	C1orf61	3.29429	2.98e-05	0.00750326	NM_001130979	DYSF	2.45666	0.000153315	0.0299559
NM_033427	CTTNBP2	3.27897	0.000137255	0.0163832	NM_001130980	DYSF	2.45666	0.000153	0.0299559
NM_006365	C1orf61	3.23217	9.7e-05	0.0138215	NM_001130981	DYSF	2.45666	0.000153	0.0299559
NM_006435	IFITM2	3.00886	2.27e-06	0.00125592	NM_003494	DYSF	2.45607	0.000153962	0.0299559
NM_001164283	TRAF3IP2	2.9579	0.000246	0.0243131	NM_001130978	DYSF	2.45607	0.000154	0.0299559
NM_001330219	HSD17B1	2.9314	0.000106762	0.0148981	NM_001130976	DYSF	2.45607	0.000154	0.0299559
NM_000413	HSD17B1	2.9314	0.000106773	0.0148981	NM_001130977	DYSF	2.45607	0.000154	0.0299559
NM_001280559	ANP32E	2.88912	4.91e-06	0.00220927	NM_001130985	DYSF	2.41768	0.000229	0.0387484
NM_030920	ANP32E	2.88912	4.91e-06	0.00220927	NM_001130982	DYSF	2.41768	0.000229	0.0387484
NM_001136478	ANP32E	2.88832	5.52e-06	0.00233182	NM_001130987	DYSF	2.41768	0.000229	0.0387484
NM_001280560	ANP32E	2.88515	4.97e-06	0.00220927	NM_001130984	DYSF	2.41705	0.00023	0.0387484
NM_001136479	ANP32E	2.83077	7.83e-06	0.00319982	NM_001130455	DYSF	2.41705	0.00023	0.0387484
NM_147686	TRAF3IP2	2.81157	0.000382788	0.0321352	NM_001130986	DYSF	2.41705	0.000229699	0.0387484
NM_001164281	TRAF3IP2	2.81157	0.000382734	0.0321352	NM_001130983	DYSF	2.41705	0.00023	0.0387484
NM_001166695	SLC1A3	2.81022	2.9e-06	0.00149592	NM_002867	RAB3B	2.4151	0.000159	0.0304349
NM_004172	SLC1A3	2.80421	3.05e-06	0.00153199	NM_198321	GALNT10	2.36846	7.1e-05	0.0235367
NM_001289939	SLC1A3	2.79818	2.91e-06	0.00149592	NM_001321825	FIGN	2.3618	0.000181201	0.0333279
NM_001289940	SLC1A3	2.78309	3.56e-06	0.00171419	NM_001244871	DAB2	2.35751	5.08e-08	0.000158844
NM_001145661	GATA2	2.7805	8.31e-08	0.000122345	NM_001343	DAB2	2.3571	5.1e-08	0.000158844
NM_001145662	GATA2	2.78029	8.34e-08	0.000122345	NM_001145661	GATA2	2.32168	1.97e-06	0.00276034
NM_032638	GATA2	2.77629	8.47e-08	0.000122345	NM_001145662	GATA2	2.32139	1.98e-06	0.00276034
NM_001271703	ANXA8	2.68035	8.6e-06	0.00344379	NM_032638	GATA2	2.31563	2.05e-06	0.00276034
NM_001271702	ANXA8	2.67607	8.93e-06	0.00350837	NM_018086	FIGN	2.31326	0.000216	0.0379791
NM_001040084	ANXA8	2.67607	8.93e-06	0.00350837	NM_001271703	ANXA8	2.27236	6.38e-05	0.0216842
NM_198321	GALNT10	2.619	2.86e-05	0.00750326	NM_001271702	ANXA8	2.26912	6.56e-05	0.0219435
NM_001130979	DYSF	2.59795	0.0001227	0.0161544	NM_001040084	ANXA8	2.26912	6.56e-05	0.0219435
NM_001130980	DYSF	2.59795	0.000122719	0.0161544	NM_006435	IFITM2	2.23623	0.000144	0.0299559
NM_001130981	DYSF	2.59795	0.000122732	0.0161544	NM_001166695	SLC1A3	2.128	0.000135	0.0299559
NM_003494	DYSF	2.59686	0.000123536	0.0161544	NM_004172	SLC1A3	2.12157	0.000141458	0.0299559
NM_001130978	DYSF	2.59686	0.000123537	0.0161544	NM_001289940	SLC1A3	2.10239	0.00016	0.0304349
NM_001130976	DYSF	2.59686	0.00012354	0.0161544	NM_001289939	SLC1A3	2.10096	0.000152	0.0299559
NM_001130977	DYSF	2.59686	0.000123555	0.0161544	NM_001178087	SERF1B	2.06312	9.17e-05	0.0278934
NM_001324219	HMGCS1	2.57973	3.01e-05	0.00750326	NM_022968	SERF1B	2.06312	9.17e-05	0.0278934
NM_002130	HMGCS1	2.57805	3.02e-05	0.00750326	NM_003745	SOCS1	2.04012	0.000370373	0.0471282
NM_001330663	HMGCS1	2.57601	3.04e-05	0.00750326	NM_001130716	PLAC8	1.98827	7.23e-05	0.0235806
NM_001098272	HMGCS1	2.57536	3.04e-05	0.00750326	NM_016619	PLAC8	1.98774	7.21e-05	0.0235806
NM_001324220	HMGCS1	2.57536	3.04e-05	0.00750326	NM_001130715	PLAC8	1.97696	0.000112	0.0299559
NM_001324223	HMGCS1	2.57511	3.1e-05	0.00755213	NM_021967	SERF1B	1.96916	9.46e-05	0.0279715
NM_001130985	DYSF	2.57483	0.00017	0.0186266	NM_022978	SERF1B	1.969	9.47e-05	0.0279715
NM_001130982	DYSF	2.57483	0.00017	0.0186266	NM_003316	TTC3	1.92116	0.000334	0.0445055
NM_001130987	DYSF	2.57483	0.000169654	0.0186266	NM_001124	ADM	1.90253	0.000335	0.0445055
NM_001348988	ABCG2	2.57403	1.66e-05	0.00541139	NM_001287387	SLC25A1	1.89558	0.000343	0.0445055
NM_001130984	DYSF	2.57368	0.000171	0.0186266	NM_001256534	SLC25A1	1.89558	0.000343	0.0445055
NM_001130455	DYSF	2.57368	0.000171	0.0186266	NM_005984	SLC25A1	1.89531	0.000344	0.0445055
NM_001130986	DYSF	2.57368	0.000171	0.0186266	NM_001098845	ANXA8L1	1.78432	0.000170995	0.0318992
NM_001130983	DYSF	2.57368	0.000171	0.0186266	NM_001278923	ANXA8L1	1.78131	0.000175507	0.0325186
NM_001324224	HMGCS1	2.57243	3.12e-05	0.00755213	NM_001278924	ANXA8L1	1.78107	0.000175998	0.0325186
NM_001324222	HMGCS1	2.57243	3.12e-05	0.00755213	NM_012296	GAB2	1.77771	5.05e-05	0.0177861
NM_004827	ABCG2	2.57181	1.7e-05	0.00542869	NM_080491	GAB2	1.77234	5.24e-05	0.0181344
NM_001348987	ABCG2	2.57181	1.7e-05	0.00542869	NM_001242825	FDPS	1.77067	2.09e-05	0.0107
NM_001257386	ABCG2	2.57146	1.62e-05	0.00541139	NM_001242824	FDPS	1.76775	2.22e-05	0.010746
NM_001348985	ABCG2	2.57146	1.62e-05	0.00541139	NM_001135822	FDPS	1.76764	2.22e-05	0.0107
NM_001348986	ABCG2	2.57096	1.72e-05	0.00542869	NM_002004	FDPS	1.76541	2.27e-05	0.010746
NM_001348989	ABCG2	2.57069	1.64e-05	0.00541139	NM_001135821	FDPS	1.76488	2.29e-05	0.010746
NM_001256585	MGLL	2.56996	0.000730415	0.0469056	NM_001146109	PTGR1	1.75989	0.000105	0.0296239
NM_007283	MGLL	2.56996	0.000730437	0.0469056	NM_003641	IFITM1	1.75241	0.000272195	0.0424667
NM_001003794	MGLL	2.55724	0.000762136	0.0482717	NM_001350629	LYPLAL1	1.68541	0.000119	0.0299559
NM_001130715	PLAC8	2.43358	8.14e-06	0.00329521	NM_001350628	LYPLAL1	1.68541	0.000119	0.0299559
NM_016619	PLAC8	2.4294	5.23e-06	0.0022832	NM_138794	LYPLAL1	1.68513	0.000119	0.0299559
NM_001130716	PLAC8	2.4272	5.36e-06	0.00230715	NM_001300770	LYPLAL1	1.68513	0.000119	0.0299559
NM_001343	DAB2	2.38525	1.07e-07	0.000138061	NM_001300771	LYPLAL1	1.68484	0.00012	0.0299559
NM_001244871	DAB2	2.38371	1.09e-07	0.000138061	NM_001300772	LYPLAL1	1.68382	0.000122	0.0299559
NM_002867	RAB3B	2.30673	0.000459348	0.0370261	NM_001300769	LYPLAL1	1.67429	0.000128	0.0299559
NM_001287751	FDFT1	2.22499	0.000674675	0.0456523	NM_002245	KCNK1	1.64408	0.000148112	0.0299559
NM_001287748	FDFT1	2.22154	0.000701639	0.0461808	NM_016126	HSPB11	1.62554	0.000130921	0.0299559
NM_001287749	FDFT1	2.22028	0.000709649	0.0461808	NM_001316935	HSPB11	1.62358	0.000134	0.0299559
NM_001287750	FDFT1	2.2195	0.000708646	0.0461808	NM_001259	CDK6	1.53753	0.00032	0.0445055
NM_001287747	FDFT1	2.21879	0.000705469	0.0461808	NM_001145306	CDK6	1.53752	0.000319593	0.0445055
NM_001287756	FDFT1	2.21669	0.000678115	0.045656	NM_014059	RGCC	1.49313	2.26e-06	0.00295532
NM_004462	FDFT1	2.2124	0.000738609	0.0470582	NM_033504	TMEM54	1.48985	8.58e-06	0.00710592
NM_001287745	FDFT1	2.21139	0.000735335	0.0469468	NM_001329722	TMEM54	1.4898	8.59e-06	0.00710592
NM_001287744	FDFT1	2.20193	0.000764397	0.048329	NM_001329724	TMEM54	1.48961	8.42e-06	0.00710592
NM_001287742	FDFT1	2.20137	0.000772797	0.0484319	NM_001329723	TMEM54	1.48954	8.6e-06	0.00710592
NM_001287743	FDFT1	2.201	0.000774284	0.0484319	NM_001329725	TMEM54	1.48805	8.37e-06	0.00710592
NM_001098845	ANXA8L1	2.17322	1.7e-05	0.00542869	NM_005340	HINT1	1.47558	0.000274	0.0424667
NM_130777	XAGE2	2.17254	0.000122277	0.0161544	NM_001300906	IBTK	1.43497	3.16e-07	0.000710751
NM_001278923	ANXA8L1	2.16867	1.77e-05	0.00551529	NM_015525	IBTK	1.43497	3.16e-07	0.000710751
NM_001278924	ANXA8L1	2.16807	1.79e-05	0.00551529	NM_006645	STARD10	1.42948	2.39e-05	0.0108502
NM_012296	GAB2	2.11895	5.25e-06	0.0022832	NM_001178017	DBI	1.42763	1.08e-05	0.00713224
NM_080491	GAB2	2.11181	5.53e-06	0.00233182	NM_001352432	DBI	1.42659	1.09e-05	0.00713224
NM_003641	IFITM1	2.08111	4.6e-05	0.00896476	NM_001079863	DBI	1.42655	1.04e-05	0.00713224
NM_002461	MVD	2.06619	0.000638865	0.0441898	NM_001282635	DBI	1.42632	1.09e-05	0.00713224
NM_000661	RPL9	1.99738	0.000534454	0.0391069	NM_001282636	DBI	1.42609	1.09e-05	0.00713224
NM_001030019	SUN3	1.99718	0.000360617	0.0307433	NM_001178041	DBI	1.42545	1.07e-05	0.00713224
NM_152782	SUN3	1.99718	0.000360599	0.0307433	NM_001282633	DBI	1.42542	1.09e-05	0.00713224
NM_001284350	SUN3	1.99718	0.000360584	0.0307433	NM_020548	DBI	1.42542	1.09e-05	0.00713224
NM_001018104	FAHD1	1.97823	0.000411562	0.0344079	NM_001282634	DBI	1.42532	1.07e-05	0.00713224
NM_001142398	FAHD1	1.97627	0.000417524	0.0346648	NM_001178042	DBI	1.42527	1.07e-05	0.00713224
NM_006645	STARD10	1.9457	9.06e-08	0.000126376	NM_001178043	DBI	1.42518	1.09e-05	0.00713224
NM_001024921	RPL9	1.89244	0.000289	0.0279392	NM_001079862	DBI	1.42483	1.07e-05	0.00713224
NM_001287387	SLC25A1	1.88024	0.000645112	0.0444698	NM_006558	KHDRBS3	1.33339	0.000117965	0.0299559
NM_001256534	SLC25A1	1.88024	0.000645092	0.0444698	NM_001444	FABP5	1.30339	3e-05	0.0132739
NM_005984	SLC25A1	1.87944	0.000648912	0.0445044	NM_001166108	PALLD	1.29036	0.000194698	0.0350145
NM_152766	TMEM256	1.84713	0.000665248	0.0451654	NM_016081	PALLD	1.29036	0.000194678	0.0350145
NM_001166108	PALLD	1.80601	1.29e-06	0.000789565	NM_001166109	PALLD	1.28077	0.000201	0.0357014
NM_016081	PALLD	1.80601	1.29e-06	0.000789565	NM_001039848	GPX4	1.20662	4.31e-05	0.016231
NM_001166109	PALLD	1.79557	1.31e-06	0.000789753	NM_002085	GPX4	1.20479	4.45e-05	0.016231
NM_001242825	FDPS	1.77754	4.27e-05	0.00896476	NM_001039847	GPX4	1.20479	4.45e-05	0.016231
NM_001242824	FDPS	1.7744	4.53e-05	0.00896476	NM_015704	DESI1	1.12317	0.000142	0.0299559
NM_001135822	FDPS	1.77409	4.53e-05	0.00896476	NM_001033549	BABAM1	1.10855	0.000250694	0.0406005
NM_002004	FDPS	1.7722	4.63e-05	0.00896476	NM_014173	BABAM1	1.1085	0.000251284	0.0406005
NM_001135821	FDPS	1.77182	4.65e-05	0.00896476	NM_001288756	BABAM1	1.10796	0.000251983	0.0406005
NM_005340	HINT1	1.76002	4.43e-05	0.00896476	NM_001288757	BABAM1	1.10428	0.000277841	0.0424932
NM_001146109	PTGR1	1.74516	0.000226	0.0231295	NM_005809	PRDX2	1.08388	0.000254226	0.0406601
NM_001178017	DBI	1.7049	7.66e-07	0.000530725	NM_002567	PEBP1	1.04456	0.000118053	0.0299559
NM_001352432	DBI	1.70367	7.8e-07	0.000530725	NM_001318861	DGUOK	0.985439	0.000313	0.0445055
NM_001282635	DBI	1.70329	7.79e-07	0.000530725	NM_001318862	DGUOK	0.985439	0.000313	0.0445055
NM_001282636	DBI	1.7028	7.81e-07	0.000530725	NM_080916	DGUOK	0.98468	0.000316	0.0445055
NM_001178041	DBI	1.7019	7.68e-07	0.000530725	NM_001318860	DGUOK	0.984239	0.000317	0.0445055
NM_001282633	DBI	1.70166	7.84e-07	0.000530725	NM_001318863	DGUOK	0.984238	0.000317	0.0445055
NM_020548	DBI	1.70166	7.85e-07	0.000530725	NM_001318859	DGUOK	0.983443	0.000328684	0.0445055
NM_001079863	DBI	1.70141	7.54e-07	0.000530725	NM_080918	DGUOK	0.98075	0.000338	0.0445055
NM_001178042	DBI	1.70095	7.72e-07	0.000530725	NM_001286484	TMEM14B	0.942174	0.00031	0.0445055
NM_001282634	DBI	1.70094	7.73e-07	0.000530725	NM_030969	TMEM14B	0.941173	0.000318	0.0445055
NM_001178043	DBI	1.70088	7.87e-07	0.000530725	NM_001127711	TMEM14B	0.935221	0.00036	0.0461048
NM_001166110	PALLD	1.70013	9.1e-06	0.00354024	NM_001256355	UBE2L3	0.654237	0.000391426	0.0490362
NM_001079862	DBI	1.69997	7.74e-07	0.000530725	NM_003347	UBE2L3	0.654143	0.000394	0.0491029
NM_016126	HSPB11	1.65939	0.000193	0.0203449	NM_001256356	UBE2L3	0.65382	0.000399	0.04943
NM_001316935	HSPB11	1.65769	0.000197	0.0206876	NM_018158	SLC4A1AP	-0.97635	0.000139	0.0299559
NM_001145306	CDK6	1.61372	0.000326178	0.0299231	NM_006768	BRAP	-0.988862	0.000304	0.0445055
NM_001259	CDK6	1.6122	0.000330772	0.0300403	NM_001007024	GOSR1	-1.02213	3.08e-05	0.0132739
NM_006558	KHDRBS3	1.51975	3.45e-05	0.00798577	NM_001007025	GOSR1	-1.02222	3.08e-05	0.0132739
NM_001692	ATP6V1B1	1.48879	3.86e-05	0.00877946	NM_004871	GOSR1	-1.02222	3.08e-05	0.0132739
NM_005192	CDKN3	1.45296	0.000656432	0.0447489	NM_012083	FRAT2	-1.0433	0.000289466	0.0437051
NM_001130851	CDKN3	1.4526	0.000654979	0.0447489	NM_013446	MKRN1	-1.0486	9.81e-05	0.0287759
NM_001330173	CDKN3	1.44828	0.000685058	0.0457429	NM_006007	ZFAND5	-1.06065	0.000105	0.0296239
NM_014059	RGCC	1.44488	1.2e-05	0.00426857	NM_001102421	ZFAND5	-1.06071	0.000105	0.0296239
NM_005809	PRDX2	1.39607	1.07e-05	0.00384132	NM_001102420	ZFAND5	-1.06099	0.000107	0.029737
NM_005891	ACAT2	1.36365	0.000177	0.0189459	NM_001278243	ZFAND5	-1.0624	0.000103	0.0296239
NM_001166169	NEK6	1.35499	0.000778793	0.0484319	NM_001278245	ZFAND5	-1.06247	0.000103	0.0296239
NM_001166167	NEK6	1.35487	0.000780617	0.0484319	NM_001278244	ZFAND5	-1.06473	8.97e-05	0.027705
NM_001166170	NEK6	1.35466	0.000777476	0.0484319	NM_001286457	USP7	-1.11532	2.02e-05	0.0107
NM_001166168	NEK6	1.35455	0.000746731	0.0474344	NM_001321858	USP7	-1.11542	2.02e-05	0.0107
NM_001166171	NEK6	1.35437	0.00077972	0.0484319	NM_003470	USP7	-1.11544	2.02e-05	0.010746
NM_001145001	NEK6	1.35403	0.000782069	0.0484319	NM_001286458	USP7	-1.11549	2.02e-05	0.010746
NM_014397	NEK6	1.35395	0.000780817	0.0484319	NM_025158	RUFY1	-1.20458	0.00025285	0.0406005
NM_001444	FABP5	1.34733	4.19e-05	0.00896476	NM_001040452	RUFY1	-1.21354	0.000228	0.0387484
NM_001258028	TKT	1.34266	0.000480992	0.0379314	NM_001040451	RUFY1	-1.21368	0.000227	0.0387484
NM_001064	TKT	1.34257	0.000482351	0.0379314	NM_001105562	UBE4B	-1.28703	0.00023	0.0387484
NM_033504	TMEM54	1.32023	0.000148	0.01732	NM_006048	UBE4B	-1.28799	0.000237	0.0395988
NM_001329722	TMEM54	1.32006	0.000149	0.01732	NM_001171909	CXorf40A	-1.29053	0.000397	0.0493258
NM_001329723	TMEM54	1.31978	0.000148839	0.01732	NM_014630	ZNF592	-1.39935	0.000363675	0.0464219
NM_001329724	TMEM54	1.31737	0.000150469	0.01732	NM_001142806	SLC6A8	-1.47047	3.39e-05	0.0136947
NM_001329725	TMEM54	1.3154	0.000151	0.01732	NM_001142805	SLC6A8	-1.47138	3.19e-05	0.0133283
NM_002567	PEBP1	1.25872	1.34e-05	0.00462078	NM_005629	SLC6A8	-1.47138	3.2e-05	0.0133283
NM_017817	RAB20	1.25069	0.00059932	0.0423268	NM_001188	BAK1	-1.49241	0.000324016	0.0445055
NM_001281717	UBB	1.23848	5.3e-05	0.00976811	NM_031412	GABARAPL1	-1.51834	0.000266921	0.0423557
NM_001281718	UBB	1.23834	5.33e-05	0.00976811	NM_001198775	PI4KB	-1.54791	6.42e-07	0.00100646
NM_001281719	UBB	1.23827	5.35e-05	0.00976811	NM_001198774	PI4KB	-1.62565	3.47e-08	0.000127509
NM_001281716	UBB	1.23818	5.4e-05	0.00976811	NM_002651	PI4KB	-1.62736	3.26e-08	0.000127509
NM_018955	UBB	1.23815	5.41e-05	0.00976811	NM_001330721	PI4KB	-1.62747	3.25e-08	0.000127509
NM_001281720	UBB	1.23806	5.4e-05	0.00976811	NM_001198773	PI4KB	-1.62816	3.26e-08	0.000127509
NM_018946	NANS	1.22456	0.000307	0.0289262	NM_145861	EDARADD	-1.83696	0.000171	0.0318992
NM_002598	PDCD2	1.21989	4.55e-05	0.00896476	NM_080738	EDARADD	-1.84821	0.000149	0.0299559
NM_001199462	PDCD2	1.21967	4.57e-05	0.00896476	NM_030647	KDM7A	-1.85986	7.51e-05	0.024105
NM_001303253	ACAT2	1.19622	0.000256	0.0251625	NM_018143	KLHL11	-1.88663	2.67e-06	0.00324
NM_001199461	PDCD2	1.18745	0.000305	0.0289262	NM_004065	CDR1	-1.94942	0.000323398	0.0445055
NM_001199464	PDCD2	1.18715	0.000306	0.0289262	NM_001348520	KIAA1257	-2.0489	9.84e-06	0.00713224
NM_144781	PDCD2	1.18432	0.000340759	0.0300403	NM_001348521	KIAA1257	-2.06521	8.2e-06	0.00710592
NM_001199463	PDCD2	1.18403	0.000342313	0.0300746	NM_001243186	PIM1	-2.09175	4.37e-05	0.016231
NM_017858	TIPIN	1.1745	0.000121459	0.0161544	NM_002648	PIM1	-2.09175	4.37e-05	0.016231
NM_001289986	TIPIN	1.17445	0.000121866	0.0161544	NM_022783	DEPTOR	-2.1176	8.35e-05	0.0266111
NM_001282404	MDH2	1.15398	0.000147	0.017301	NM_031308	EPPK1	-2.38677	8.25e-06	0.00710592
NM_005918	MDH2	1.15251	0.00015019	0.01732	NM_152405	JMY	-2.39149	7.21e-06	0.00694831
NM_001282403	MDH2	1.15247	0.000150212	0.01732	NM_001276373	USF1	-2.42519	0.000234	0.0393146
NM_001300906	IBTK	1.13314	9.48e-05	0.0135508	NM_007122	USF1	-2.45108	0.000199862	0.0356392
NM_015525	IBTK	1.13314	9.48e-05	0.0135508	NM_207005	USF1	-2.45108	0.000199933	0.0356392
NM_001916	CYC1	1.13281	0.000212	0.0220866	NM_002928	RGS16	-3.249	0.000211707	0.0374084
NM_001137553	LRRFIP1	1.10655	0.000513441	0.0386888	NM_183412	FBXO44	-3.39553	0.000375052	0.0474259
NM_001137552	LRRFIP1	1.10316	0.00052337	0.0388288	NM_001304791	FBXO44	-3.39553	0.000375057	0.0474259
NM_004735	LRRFIP1	1.10289	0.000524776	0.0388288	NM_001144881	PRICKLE1	-4.17356	0.000352041	0.0453661
NM_001039848	GPX4	1.06462	0.000559464	0.0401385	NM_001144883	PRICKLE1	-4.28162	0.000317	0.0445055
NM_002085	GPX4	1.06258	0.000575508	0.0410812	NM_001144882	PRICKLE1	-4.28162	0.000317	0.0445055
NM_001039847	GPX4	1.06258	0.000575648	0.0410812	NM_001190470	MTRNR2L12	-4.76126	1.01e-07	0.00029334
NM_004092	ECHS1	1.05032	0.000234	0.0237092	NM_001349821	MFSD2A	-4.89955	0.000331	0.0445055
NM_001318859	DGUOK	1.04595	0.000311755	0.0291336	NM_001349823	MFSD2A	-4.89955	0.000331	0.0445055
NM_080918	DGUOK	1.04384	0.000317876	0.0295391	NM_001287809	MFSD2A	-4.89955	0.000331	0.0445055
NM_001318861	DGUOK	1.03744	0.000340018	0.0300403	NM_032793	MFSD2A	-4.89955	0.000331	0.0445055
NM_001318862	DGUOK	1.03744	0.000340006	0.0300403	NM_001136493	MFSD2A	-4.89955	0.000331	0.0445055
NM_080916	DGUOK	1.03726	0.000339756	0.0300403	NM_001349822	MFSD2A	-4.90637	0.000325502	0.0445055
NM_001318860	DGUOK	1.03725	0.000339584	0.0300403
NM_001318863	DGUOK	1.03725	0.000339499	0.0300403
NM_016406	UFC1	1.01503	0.000109877	0.0152785
NM_001007214	CACYBP	0.955266	6.7e-05	0.0113498
NM_014412	CACYBP	0.948559	7.32e-05	0.011837
NM_001002858	ANXA2	0.923059	0.000610709	0.042828
NM_004039	ANXA2	0.923025	0.000610216	0.042828
NM_001136015	ANXA2	0.922763	0.000612369	0.04287
NM_001002857	ANXA2	0.906511	0.000705299	0.0461808
NM_203298	CHCHD1	0.885398	0.000590338	0.0418715
NM_001199111	MDH1	0.875337	0.000728099	0.0469056
NM_001199112	MDH1	0.875337	0.000728038	0.0469056
NM_005917	MDH1	0.872622	0.00073134	0.0469056
NM_001316374	MDH1	0.872622	0.000730989	0.0469056
NM_001277224	TAGLN2	0.82925	0.000424319	0.0346648
NM_003564	TAGLN2	0.829206	0.000421338	0.0346648
NM_001277223	TAGLN2	0.829196	0.000424453	0.0346648
NM_001199774	PSMA5	0.822876	0.000466695	0.0373669
NM_002790	PSMA5	0.822793	0.000466187	0.0373669
NM_001199773	PSMA5	0.822793	0.000467651	0.0373669
NM_001199772	PSMA5	0.822793	0.000468195	0.0373669
NM_001310326	UBE2T	0.719199	0.000658007	0.0447489
NM_014176	UBE2T	0.719199	0.000657757	0.0447489
NM_001256355	UBE2L3	0.659026	0.000782782	0.0484319
NM_003347	UBE2L3	0.658891	0.000788562	0.0486408
NM_001256356	UBE2L3	0.658252	0.000802423	0.0492705
NM_012318	LETM1	-0.982943	0.000762297	0.0482717
NM_018184	ARL8B	-0.9957	0.000370978	0.0314702
NM_001032410	USP16	-1.0137	0.000509099	0.038505
NM_001001992	USP16	-1.01436	0.00050454	0.0383071
NM_006447	USP16	-1.01436	0.000504588	0.0383071
NM_001318905	GLUD1	-1.01851	0.000511683	0.0386282
NM_001318904	GLUD1	-1.02129	0.00055692	0.0400752
NM_001318906	GLUD1	-1.02277	0.000545155	0.0394618
NM_005271	GLUD1	-1.02301	0.000543991	0.0394568
NM_001318901	GLUD1	-1.03057	0.000507765	0.038476
NM_001318902	GLUD1	-1.0335	0.000556531	0.0400752
NM_001318900	GLUD1	-1.03564	0.00054411	0.0394568
NM_018064	AKIRIN2	-1.10167	0.00027	0.0263895
NM_019593	GPCPD1	-1.11338	0.000233	0.0235893
NM_182763	MCL1	-1.16408	1.85e-05	0.00563006
NM_021960	MCL1	-1.17083	1.73e-05	0.00543655
NM_001197320	MCL1	-1.18099	1.42e-05	0.00487647
NM_005257	GATA6	-1.18261	6.15e-05	0.0105864
NM_001321858	USP7	-1.18778	4.3e-05	0.00896476
NM_001286457	USP7	-1.18778	4.29e-05	0.00896476
NM_003470	USP7	-1.18792	4.28e-05	0.00896476
NM_001286458	USP7	-1.18796	4.28e-05	0.00896476
NM_017941	C17orf80	-1.21672	0.000552895	0.0399506
NM_001145838	MTFR1	-1.23061	0.000353158	0.0304695
NM_014637	MTFR1	-1.23172	0.000350866	0.0304039
NM_012083	FRAT2	-1.24638	9.09e-05	0.0131348
NM_001033056	GLUL	-1.27615	3.01e-05	0.00750326
NM_001033044	GLUL	-1.27783	2.94e-05	0.00750326
NM_002065	GLUL	-1.28	2.88e-05	0.00750326
NM_001007024	GOSR1	-1.28563	2.1e-06	0.00118239
NM_001007025	GOSR1	-1.28563	2.1e-06	0.00118239
NM_004871	GOSR1	-1.28563	2.1e-06	0.00118239
NM_006038	SPATA2	-1.32631	0.000334106	0.0300403
NM_001135773	SPATA2	-1.32823	0.000326238	0.0299231
NM_006768	BRAP	-1.33232	1.03e-05	0.00384132
NM_001199198	TBC1D23	-1.33571	7.75e-05	0.0118388
NM_018309	TBC1D23	-1.33585	7.69e-05	0.0118388
NM_001323945	DIS3L	-1.36804	0.000497844	0.0380587
NM_001323941	DIS3L	-1.36835	0.00049638	0.0380587
NM_001323939	DIS3L	-1.36956	0.000499435	0.0380587
NM_001143688	DIS3L	-1.36956	0.000499203	0.0380587
NM_001323938	DIS3L	-1.36987	0.000497999	0.0380587
NM_001323944	DIS3L	-1.36989	0.000487522	0.0380587
NM_001323936	DIS3L	-1.37018	0.000494187	0.0380587
NM_133375	DIS3L	-1.37018	0.000494024	0.0380587
NM_001323946	DIS3L	-1.3702	0.000485888	0.038029
NM_001323948	DIS3L	-1.37069	0.00048386	0.0379436
NM_001323937	DIS3L	-1.37098	0.000490589	0.0380587
NM_170665	ATP2A2	-1.37125	0.00033507	0.0300403
NM_001323940	DIS3L	-1.37691	0.000476306	0.0378409
NM_001323943	DIS3L	-1.37723	0.000464477	0.037365
NM_003711	PLPP1	-1.40183	0.000153	0.01732
NM_015033	FNBP1	-1.40854	0.000528733	0.0388288
NM_176895	PLPP1	-1.41092	0.000141	0.0166291
NM_032239	LARP1B	-1.42911	0.000584879	0.0416664
NM_001278604	LARP1B	-1.42937	0.000590862	0.0418715
NM_001105562	UBE4B	-1.43795	0.00022	0.0226487
NM_006048	UBE4B	-1.43947	0.000226	0.0231295
NM_016176	SDF4	-1.45717	0.000373318	0.0315368
NM_016547	SDF4	-1.45717	0.000373323	0.0315368
NM_001130822	IFT22	-1.46873	0.000525825	0.0388288
NM_001130820	IFT22	-1.46873	0.000525842	0.0388288
NM_022777	IFT22	-1.46873	0.000526213	0.0388288
NM_001287525	IFT22	-1.46873	0.000526287	0.0388288
NM_001130821	IFT22	-1.46873	0.000526294	0.0388288
NM_001287526	IFT22	-1.46987	0.000521076	0.0388288
NM_058219	EXOSC6	-1.51679	0.000326859	0.0299231
NM_032312	YIPF4	-1.51848	6.91e-05	0.011599
NM_003939	BTRC	-1.51942	0.000155	0.0175059
NM_033637	BTRC	-1.5208	0.000153	0.01732
NM_001256856	BTRC	-1.52122	0.000153	0.01732
NM_001323916	FNIP2	-1.54228	3.56e-05	0.00814635
NM_020840	FNIP2	-1.54433	3.39e-05	0.00787375
NM_001346043	FNIP2	-1.54453	3.36e-05	0.0078686
NM_052943	TENT5B	-1.55348	9.01e-05	0.0130824
NM_001282862	RASGEF1A	-1.55423	6.99e-05	0.011599
NM_145313	RASGEF1A	-1.55423	6.99e-05	0.011599
NM_152663	RALGPS2	-1.56733	7.22e-05	0.011768
NM_001286247	RALGPS2	-1.56733	7.23e-05	0.011768
NM_006927	ST3GAL2	-1.59879	0.000477874	0.0378409
NM_018143	KLHL11	-1.67204	0.000230949	0.0235394
NM_005629	SLC6A8	-1.68764	2.09e-05	0.0061821
NM_001142805	SLC6A8	-1.68764	2.09e-05	0.0061821
NM_001142806	SLC6A8	-1.6885	2.18e-05	0.00633972
NM_001184906	FBXL20	-1.7065	2.42e-05	0.00669729
NM_032875	FBXL20	-1.70687	2.46e-05	0.00677286
NM_018092	NETO2	-1.7343	4.52e-07	0.000447024
NM_001201477	NETO2	-1.7343	4.52e-07	0.000447024
NM_001278244	ZFAND5	-1.74197	7.22e-09	1.47e-05
NM_001278245	ZFAND5	-1.74729	8.13e-09	1.47e-05
NM_001278243	ZFAND5	-1.7473	8.13e-09	1.47e-05
NM_006007	ZFAND5	-1.74792	7.92e-09	1.47e-05
NM_001102421	ZFAND5	-1.74802	7.92e-09	1.47e-05
NM_001102420	ZFAND5	-1.74817	8.16e-09	1.47e-05
NM_144660	SAMD8	-1.77461	3.36e-05	0.0078686
NM_001174156	SAMD8	-1.77532	3.34e-05	0.0078686
NM_001001479	SLC35E4	-1.78849	0.00035422	0.0304961
NM_005242	F2RL1	-1.78934	0.000278385	0.0270133
NM_015627	LDLRAP1	-1.79766	0.000332042	0.0300403
NM_001321920	FAM219B	-1.8102	0.000435195	0.0352221
NM_001321923	FAM219B	-1.8102	0.000435228	0.0352221
NM_018641	CHST12	-1.84671	0.000683357	0.0457146
NM_001243795	CHST12	-1.84671	0.000683469	0.0457146
NM_001243794	CHST12	-1.84671	0.000683504	0.0457146
NM_001139501	FGF13	-1.87015	0.000347517	0.0302418
NM_001139500	FGF13	-1.87015	0.00034753	0.0302418
NM_001139498	FGF13	-1.87015	0.000350895	0.0304039
NM_001139502	FGF13	-1.87652	0.000328639	0.0300182
NM_033642	FGF13	-1.87652	0.000331799	0.0300403
NM_022485	MTMR14	-1.90158	8.25e-05	0.0124755
NM_004114	FGF13	-1.9061	0.000263	0.0257868
NM_001077526	MTMR14	-1.90671	8.26e-05	0.0124755
NM_001077525	MTMR14	-1.90717	8.28e-05	0.0124755
NM_015322	FEM1B	-1.92491	7.61e-05	0.0118388
NM_001010883	FAM102B	-1.948	0.000797097	0.0490471
NM_006999	TENT4A	-1.96076	0.000676997	0.045656
NM_001171805	TENT4A	-1.96076	0.000677012	0.045656
NM_031412	GABARAPL1	-1.9821	2.34e-05	0.00660838
NM_001330721	PI4KB	-1.99244	1.98e-09	7.29e-06
NM_002651	PI4KB	-1.99274	1.98e-09	7.29e-06
NM_001198773	PI4KB	-1.99384	1.97e-09	7.29e-06
NM_004283	RAB3D	-2.00386	6.41e-05	0.0109008
NM_001198774	PI4KB	-2.00472	1.64e-09	7.29e-06
NM_001007561	IRGQ	-2.03465	0.000232	0.0235893
NM_138574	HDGFL1	-2.04189	0.000191	0.0201906
NM_001198775	PI4KB	-2.04351	5.34e-09	1.47e-05
NM_001321922	FAM219B	-2.06843	7.75e-05	0.0118388
NM_020447	FAM219B	-2.06843	7.75e-05	0.0118388
NM_021980	OPTN	-2.09229	0.000531146	0.0389353
NM_001008211	OPTN	-2.09321	0.000528461	0.0388288
NM_001008213	OPTN	-2.09321	0.000528649	0.0388288
NM_001008212	OPTN	-2.09321	0.000528712	0.0388288
NM_032641	SPSB2	-2.1011	0.00049277	0.0380587
NM_001319670	SPSB2	-2.1013	0.000477019	0.0378409
NM_001146316	SPSB2	-2.10175	0.000482767	0.0379314
NM_002648	PIM1	-2.24232	0.000123067	0.0161544
NM_001243186	PIM1	-2.24232	0.000123088	0.0161544
NM_001283012	DEPTOR	-2.24919	0.000495955	0.0380587
NM_001173517	MAP7D3	-2.25432	4.17e-06	0.00198554
NM_024597	MAP7D3	-2.2962	3.47e-06	0.00170383
NM_001173516	MAP7D3	-2.29675	3.49e-06	0.00170383
NM_152914	NATD1	-2.33694	0.00055759	0.0400752
NM_145861	EDARADD	-2.35913	2.22e-05	0.00640304
NM_080738	EDARADD	-2.3728	1.89e-05	0.00571495
NM_001284497	FAM234A	-2.37888	4.29e-05	0.00896476
NM_032039	FAM234A	-2.37924	4.29e-05	0.00896476
NM_022783	DEPTOR	-2.42314	8.38e-05	0.0124844
NM_001204451	CCPG1	-2.44899	1.03e-05	0.00384132
NM_031308	EPPK1	-2.48773	5.27e-05	0.00976811
NM_001188	BAK1	-2.50295	1.01e-07	0.000136663
NM_020714	ZNF490	-2.52442	0.000385388	0.0322864
NM_002015	FOXO1	-2.52788	0.000189	0.020106
NM_018022	TMEM51	-2.54064	1.07e-05	0.00384132
NM_001136218	TMEM51	-2.54209	1.06e-05	0.00384132
NM_001319665	TMEM51	-2.54262	1.06e-05	0.00384132
NM_001136216	TMEM51	-2.54333	1.06e-05	0.00384132
NM_001136217	TMEM51	-2.54754	1.02e-05	0.00384132
NM_000676	ADORA2B	-2.61692	3.96e-05	0.00890278
NM_152405	JMY	-2.62479	1.93e-05	0.00579356
NM_001204450	CCPG1	-2.63201	9.38e-07	0.000602173
NM_004748	CCPG1	-2.6654	8.57e-07	0.000559296
NM_020739	CCPG1	-2.66543	8.3e-07	0.000550585
NM_014683	ULK2	-2.69214	0.00077417	0.0484319
NM_001170784	FAM122C	-2.79866	0.000732579	0.0469056
NM_001170782	FAM122C	-2.79866	0.00073261	0.0469056
NM_001170783	FAM122C	-2.80053	0.000732271	0.0469056
NM_020925	CACHD1	-2.80187	0.000488745	0.0380587
NM_001031717	CRELD1	-2.81595	4.8e-05	0.00917746
NM_015513	CRELD1	-2.81741	5.69e-05	0.0100242
NM_001077415	CRELD1	-2.8219	5.7e-05	0.0100242
NM_001170781	FAM122C	-2.83319	0.00011867	0.0161544
NM_005376	MYCL	-2.8778	0.000367803	0.0312664
NM_001098409	GAGE12G	-2.88369	0.00036089	0.0307433
NM_015982	YBX2	-2.88888	0.000622394	0.0434216
NM_001098405	GAGE12F	-2.90906	0.000308	0.0289262
NM_000457	HNF4A	-2.93068	0.000308	0.0289262
NM_001258355	HNF4A	-2.93068	0.000308101	0.0289262
NM_178849	HNF4A	-2.93068	0.000308106	0.0289262
NM_001127199	GAGE12D	-2.9701	0.00023	0.0234953
NM_001287183	HNF4A	-2.97769	0.000238	0.0239341
NM_001287182	HNF4A	-2.97769	0.000238	0.0239341
NM_175914	HNF4A	-2.9777	0.000239	0.0239341
NM_001030003	HNF4A	-2.9777	0.000239	0.0239341
NM_001012659	ARGFX	-2.98632	6.82e-05	0.0114934
NM_001098418	GAGE12E	-2.99636	0.000202	0.0210996
NM_001098408	GAGE12C	-2.99636	0.000202	0.0210996
NM_003705	SLC25A12	-3.0061	0.00068211	0.0457146
NM_001271854	GPR176	-3.02062	0.000498003	0.0380587
NM_007223	GPR176	-3.02244	0.000494002	0.0380587
NM_177543	PLPP2	-3.08257	0.000708764	0.0461808
NM_003712	PLPP2	-3.08336	0.000706617	0.0461808
NM_177526	PLPP2	-3.08336	0.000706631	0.0461808
NM_001271855	GPR176	-3.11337	0.000788014	0.0486408
NM_001128178	NPHP1	-3.14539	5.3e-05	0.00976811
NM_000272	NPHP1	-3.14834	5.22e-05	0.00976811
NM_207181	NPHP1	-3.14834	5.22e-05	0.00976811
NM_003692	TMEFF1	-3.16232	9.02e-05	0.0130824
NM_001130	AES	-3.24944	2.28e-05	0.00649997
NM_198970	AES	-3.24944	2.28e-05	0.00649997
NM_001128179	NPHP1	-3.25053	3.99e-05	0.00891958
NM_198969	AES	-3.25809	2.14e-05	0.00627797
NM_001197	BIK	-3.27372	5.89e-06	0.00245632
NM_001441	FAAH	-3.29749	0.000300074	0.028705
NM_001168341	TTC39B	-3.35245	0.000718558	0.0466705
NM_001168339	TTC39B	-3.35452	0.000709691	0.0461808
NM_001168340	TTC39B	-3.35452	0.000709871	0.0461808
NM_152574	TTC39B	-3.35452	0.000709877	0.0461808
NM_003811	TNFSF9	-3.53608	3.55e-05	0.00814635
NM_001206915	CACNB3	-3.63159	0.000420225	0.0346648
NM_001206917	CACNB3	-3.63209	0.000417936	0.0346648
NM_000725	CACNB3	-3.63209	0.000417965	0.0346648
NM_001206916	CACNB3	-3.6808	0.000352343	0.0304641
NM_003019	SFTPD	-3.73175	0.000318284	0.0295391
NM_006822	RAB40B	-3.8204	0.000779436	0.0484319
NM_024669	ANKRD55	-4.02104	0.00070462	0.0461808
NM_006158	NEFL	-4.14168	0.000313134	0.029195
NM_025185	TANC2	-4.16002	0.000668201	0.04529
NM_001190470	MTRNR2L12	-4.51635	1.83e-05	0.00560717
NM_004377	CPT1B	-4.66085	0.000630787	0.0437807
NM_152245	CPT1B	-4.66088	0.000635021	0.0439991
NM_152246	CPT1B	-4.67865	0.000692182	0.0460687
NM_001145137	CPT1B	-4.67865	0.000692214	0.0460687
NM_001145134	CPT1B	-4.67869	0.000697414	0.0461808
NM_001145135	CPT1B	-4.67869	0.00069753	0.0461808
NM_005226	S1PR3	-4.94175	0.000814603	0.0499426
NM_001010917	GOLGA7B	-5.44118	0.000255	0.0251605
NM_001013407	PRAMEF5	-5.84139	0.000539808	0.03936
NM_145007	NLRP11	-5.8671	0.000169	0.0186266
NM_001127698	SPINK5	-5.86883	0.000172	0.0186919
NM_006846	SPINK5	-5.86884	0.000172	0.0186919
NM_001281430	TNFRSF8	-6.20723	0.000151866	0.01732
NM_138803	CCDC148	-6.21853	8.72e-05	0.0128055
NM_001301684	CCDC148	-6.22022	0.000162	0.0180417
NM_001243	TNFRSF8	-6.25589	0.000135	0.0162386
NM_001318049	SDR16C5	-6.74576	0.000338927	0.0300403
NM_001318050	SDR16C5	-6.74576	0.000338989	0.0300403
NM_138969	SDR16C5	-6.74576	0.000338991	0.0300403
NM_004789	LHX2	-6.97131	0.000629075	0.0437369
NM_032369	HVCN1	-7.01401	0.000153	0.01732
NM_001040107	HVCN1	-7.01402	0.000153	0.01732
NM_001256413	HVCN1	-7.01431	0.000161	0.0180417
NM_001287808	MFSD2A	-7.224	8.73e-05	0.0128055
NM_001349822	MFSD2A	-7.23386	5.75e-05	0.0100242
NM_001349821	MFSD2A	-7.23386	5.75e-05	0.0100242
NM_001349823	MFSD2A	-7.23386	5.75e-05	0.0100242
NM_001287809	MFSD2A	-7.23386	5.75e-05	0.0100242
NM_032793	MFSD2A	-7.23386	5.75e-05	0.0100242
NM_001136493	MFSD2A	-7.23386	5.75e-05	0.0100242
NM_001297743	NLRP11	-7.40862	1.21e-05	0.00426898
NM_001020825	NR3C1	-7.62629	0.000156	0.0175071
NM_021998	ZNF711	-7.63578	0.000542163	0.0394568
NM_001330574	ZNF711	-7.64684	0.000539857	0.03936
NM_001146262	SYT14	-7.66244	4.86e-07	0.000447024
NM_153262	SYT14	-7.66244	4.86e-07	0.000447024
NM_001146264	SYT14	-7.66244	4.86e-07	0.000447024
NM_001146261	SYT14	-7.66244	4.86e-07	0.000447024
NM_001256006	SYT14	-7.66528	4.35e-07	0.000447024
NM_001206866	IL6R	-7.80757	0.000452921	0.0365808
NM_001352265	HSH2D	-7.92418	0.000781915	0.0484319
NM_001352266	HSH2D	-7.92418	0.00078175	0.0484319
NM_001231	CASQ1	-8.01227	6.22e-05	0.0106268
NM_005268	GJB5	-8.24334	0.000123689	0.0161544
NM_153026	PRICKLE1	-8.61876	7.63e-07	0.000530725
NM_001144882	PRICKLE1	-8.62323	2.28e-07	0.000249961
NM_001144883	PRICKLE1	-8.62323	2.29e-07	0.000249961
NM_001144881	PRICKLE1	-8.63753	1.56e-07	0.000180556
NM_001013627	NHSL2	-9.08764	0.000103989	0.0146104
NM_207446	FAM174B	-9.24392	6.33e-07	0.000530725
