# Supplementary material for: The effects of aging on molecular modulators of human embryo implantation
Source: iScience. 2021 Jun 19;24(7):102751. doi: 10.1016/j.isci.2021.102751 (PMC8271113; doi:10.1016/j.isci.2021.102751)
Supplement: Table S3. Differentially expressed gene transcripts between young reproductive biological maternal age (rba-YMA) and advanced reproductive biological maternal age (rba-AMA) group,related to Figures 2 and 3 — (A) Transcripts significantly higher expressed in the rba-YMA group. (B) Transcripts significantly higher expressed in the rba-AMA group. [file mmc4.xlsx]

## Sheet: rbaYMA-rbaAMA
Table S3. Differentially expressed gene transcripts between young reproductive biological maternal age (rba-YMA) and advanced reproductive biological maternal age (rba-AMA) group. Related to Figure 2 and Figure 3. A. Transcripts significantly higher expressed in the rba-YMA group. B. Transcripts significantly higher expressed in the rba-AMA group.
rba-YMA						rba-AMA
refSeq	gene name	logFC	logCPM	PValue	FDR	refSeq	gene name	logFC	logCPM	PValue	FDR
NM_206925	CA12	8.0308	1.00298	1.56261e-05	0.00162086	NM_001351264	C17orf80	-0.717497	4.65698	0.000579876	0.0225123
NM_001218	CA12	8.0308	1.00298	1.5631e-05	0.00162086	NM_001135000	FERMT2	-0.731228	5.05726	0.000844072	0.0282049
NM_001293642	CA12	8.0298	1.00216	1.56564e-05	0.00162086	NM_182763	MCL1	-0.77054	5.84146	0.000167048	0.00923143
NM_005505	SCARB1	7.88117	0.0276445	5.18241e-05	0.00384887	NM_001197320	MCL1	-0.776546	5.82058	0.000161657	0.00903401
NM_001082959	SCARB1	7.87979	0.0263836	5.19715e-05	0.00384887	NM_021960	MCL1	-0.776957	5.85569	0.000149988	0.00854806
NM_014365	HSPB8	7.85382	2.81804	3.65827e-08	2.12418e-05	NM_001318905	GLUD1	-0.78021	6.63687	0.000763956	0.0266852
NM_024310	PLEKHF1	7.83993	0.515076	2.90226e-07	9.2499e-05	NM_001318904	GLUD1	-0.781284	6.63347	0.000864179	0.0284661
NM_002927	RGS13	7.69687	2.56402	4.29327e-10	4.56809e-07	NM_001318906	GLUD1	-0.781912	6.63266	0.000856701	0.0283514
NM_144766	RGS13	7.6818	2.54957	4.33264e-10	4.56809e-07	NM_005271	GLUD1	-0.782053	6.63259	0.000855969	0.0283514
NM_207430	C11orf88	7.55121	-1.10546	2.32258e-05	0.00221813	NM_001323933	SNAP47	-0.786702	5.00938	0.000470757	0.019485
NM_001100388	C11orf88	7.54322	-1.11235	2.3621e-05	0.00223202	NM_001323932	SNAP47	-0.786702	5.00938	0.000470772	0.019485
NM_001884	HAPLN1	7.50947	1.32886	2.80368e-05	0.00249621	NM_001323931	SNAP47	-0.7898	5.13823	0.000290876	0.0140409
NM_001804	CDX1	7.37531	1.3614	2.27732e-06	0.00038017	NM_053052	SNAP47	-0.790168	5.13797	0.000294139	0.014136
NM_080833	RBBP8NL	7.29043	-1.32002	0.000307767	0.0144695	NM_001323930	SNAP47	-0.798709	4.92623	0.000442584	0.0187807
NM_014143	CD274	7.272	-0.204369	0.000564375	0.0220602	NM_001323934	SNAP47	-0.799106	4.92594	0.000443443	0.0187807
NM_001267706	CD274	7.12195	-0.316148	0.000739422	0.026468	NM_182810	ATF4	-0.81207	7.16202	0.000253355	0.0125783
NM_001193342	SLC13A3	7.11833	-1.46838	9.95152e-05	0.00639516	NM_001675	ATF4	-0.812297	7.16213	0.000252716	0.0125621
NM_017855	ODAM	7.10816	1.04781	1.01699e-06	0.000238278	NM_001288771	C17orf80	-0.813463	4.22016	0.000140268	0.00821973
NM_033128	SCIN	6.44806	0.626866	4.34064e-05	0.00341666	NM_001323935	SNAP47	-0.819058	4.78631	0.000415707	0.0179905
NM_001296	ACKR2	6.41634	0.507608	3.58115e-09	2.86958e-06	NM_001322381	ENTPD6	-0.824919	4.58788	0.000284917	0.0137989
NM_001193339	SLC13A3	6.28506	-1.43674	0.000414809	0.0179863	NM_001322382	ENTPD6	-0.825109	4.58733	0.000284453	0.0137973
NM_022829	SLC13A3	6.28506	-1.43674	0.000414502	0.0179863	NM_001322380	ENTPD6	-0.82786	4.59115	0.000270286	0.0133207
NM_001080404	ZNF878	6.09924	-0.0568366	1.19805e-05	0.00131148	NM_001322379	ENTPD6	-0.828051	4.59059	0.000270672	0.0133207
NM_001135099	TMPRSS2	5.82347	2.73197	3.09724e-09	2.53508e-06	NM_001322384	ENTPD6	-0.828051	4.59059	0.000270662	0.0133207
NM_005656	TMPRSS2	5.82284	2.7314	3.10044e-09	2.53508e-06	NM_001322387	ENTPD6	-0.837411	4.62119	0.000198514	0.0103292
NM_152342	CDYL2	5.33482	0.407033	0.000235018	0.01177	NM_001322385	ENTPD6	-0.837526	4.62113	0.000198005	0.0103292
NM_019112	ABCA7	5.08353	-0.605341	0.000762959	0.0266764	NM_001322390	ENTPD6	-0.837717	4.62421	0.000202058	0.0104323
NM_000781	CYP11A1	5.01475	2.92744	8.39563e-08	3.75986e-05	NM_001278712	ATG3	-0.838172	7.26381	0.000185402	0.0100245
NM_001099773	CYP11A1	4.99786	2.91217	7.85155e-08	3.67846e-05	NM_001322397	ENTPD6	-0.839241	4.62393	0.000195102	0.0102582
NM_004821	HAND1	4.89623	2.75395	0.000488317	0.0199637	NM_001322396	ENTPD6	-0.839241	4.62393	0.000195045	0.0102582
NM_001330157	PID1	4.40049	0.790029	2.85118e-05	0.00252169	NM_001322388	ENTPD6	-0.839241	4.62393	0.000194989	0.0102582
NM_017933	PID1	4.357	0.847407	2.07685e-05	0.00203944	NM_001322392	ENTPD6	-0.839351	4.62377	0.000191734	0.0101886
NM_001100818	PID1	4.31397	0.820419	2.3295e-05	0.00221813	NM_001322393	ENTPD6	-0.839355	4.62388	0.00019328	0.0102026
NM_001330158	PID1	4.31397	0.820419	2.32781e-05	0.00221813	NM_001247	ENTPD6	-0.839432	4.62339	0.000191743	0.0101886
NM_001330156	PID1	4.25601	0.781508	2.5688e-05	0.00237688	NM_001317941	ENTPD6	-0.839432	4.62339	0.000191708	0.0101886
NM_004914	RAB36	4.19317	-0.111152	0.000302568	0.0143064	NM_001322391	ENTPD6	-0.839432	4.62339	0.000191681	0.0101886
NM_001349877	RAB36	4.19317	-0.111152	0.000302582	0.0143064	NM_001322394	ENTPD6	-0.839542	4.62323	0.000190777	0.0101886
NM_001349878	RAB36	4.19317	-0.111152	0.000302614	0.0143064	NM_001322386	ENTPD6	-0.839547	4.62333	0.000191045	0.0101886
NM_001161563	TNIK	4.16283	1.43561	5.57747e-05	0.00396912	NM_001114089	ENTPD6	-0.839547	4.62333	0.000191001	0.0101886
NM_001161561	TNIK	4.16283	1.43561	5.57513e-05	0.00396912	NM_001322378	ENTPD6	-0.840461	4.62192	0.000187744	0.0100794
NM_001161565	TNIK	4.16283	1.43561	5.57427e-05	0.00396912	NM_001322395	ENTPD6	-0.84057	4.62177	0.000187927	0.0100794
NM_015028	TNIK	4.16283	1.43561	5.57383e-05	0.00396912	NM_001322398	ENTPD6	-0.840762	4.62122	0.000187377	0.0100769
NM_001161562	TNIK	4.16283	1.43561	5.57281e-05	0.00396912	NM_001322389	ENTPD6	-0.840762	4.62122	0.000187371	0.0100769
NM_001161564	TNIK	4.16283	1.43561	5.5728e-05	0.00396912	NM_022488	ATG3	-0.841003	7.25424	0.000181862	0.00988918
NM_001161560	TNIK	4.16283	1.43561	5.57234e-05	0.00396912	NM_001321866	ZNF600	-0.84125	5.25637	0.000157234	0.00887263
NM_001161566	TNIK	4.16283	1.43561	5.57167e-05	0.00396912	NM_001322383	ENTPD6	-0.841927	4.62467	0.000183236	0.00994763
NM_004844	SH3BP5	4.13817	0.743358	0.000294257	0.014136	NM_001007024	GOSR1	-0.845738	5.12874	2.42066e-05	0.00227128
NM_001018009	SH3BP5	4.12196	0.727013	0.000308424	0.0144695	NM_001007025	GOSR1	-0.845845	5.1287	2.41384e-05	0.00227128
NM_014899	RHOBTB3	4.1184	1.64718	6.38811e-05	0.00440515	NM_004871	GOSR1	-0.845845	5.1287	2.41643e-05	0.00227128
NM_001320329	NDRG2	4.00972	2.73411	1.58113e-06	0.000284072	NM_014781	RB1CC1	-0.848539	5.59148	0.000866562	0.0284661
NM_201535	NDRG2	3.9991	2.66749	1.44398e-06	0.000266987	NM_001083617	RB1CC1	-0.848539	5.59148	0.00086717	0.0284661
NM_001354565	NDRG2	3.9991	2.66749	1.44392e-06	0.000266987	NM_198457	ZNF600	-0.856996	5.20689	0.000140329	0.00821973
NM_001354567	NDRG2	3.9991	2.66749	1.44376e-06	0.000266987	NM_001321867	ZNF600	-0.85733	5.20792	0.000138563	0.00817621
NM_001354559	NDRG2	3.9991	2.66749	1.44367e-06	0.000266987	NM_001039697	SNAPC3	-0.858091	4.10465	0.000921472	0.0296175
NM_001354570	NDRG2	3.9991	2.66749	1.44313e-06	0.000266987	NM_001726	BRDT	-0.879706	5.49174	0.000419681	0.0181191
NM_201540	NDRG2	3.9991	2.66749	1.44312e-06	0.000266987	NM_018064	AKIRIN2	-0.881589	4.8891	0.00027144	0.0133275
NM_001282214	NDRG2	3.99467	2.66331	1.45295e-06	0.000266987	NM_001242807	BRDT	-0.881892	5.538	0.000423351	0.0181991
NM_001282213	NDRG2	3.99467	2.66331	1.45251e-06	0.000266987	NM_033540	MFN1	-0.884901	7.09083	0.00074903	0.026468
NM_001354564	NDRG2	3.99463	2.66299	1.44261e-06	0.000266987	NM_152620	TRIM60	-0.888336	5.46557	0.000829806	0.0280465
NM_001282215	NDRG2	3.99463	2.66299	1.44247e-06	0.000266987	NM_001242808	BRDT	-0.890867	5.58532	0.000378965	0.016777
NM_201539	NDRG2	3.99463	2.66299	1.44222e-06	0.000266987	NM_001258025	TRIM60	-0.890938	5.47748	0.000796255	0.0275017
NM_001354562	NDRG2	3.99463	2.66299	1.44198e-06	0.000266987	NM_207189	BRDT	-0.891001	5.58778	0.00037645	0.0167026
NM_001354566	NDRG2	3.99463	2.66299	1.44191e-06	0.000266987	NM_001242806	BRDT	-0.891058	5.5878	0.00037607	0.0167026
NM_201537	NDRG2	3.99463	2.66299	1.44187e-06	0.000266987	NM_001242805	BRDT	-0.896889	5.64457	0.000384206	0.0169716
NM_001354558	NDRG2	3.99463	2.66299	1.44185e-06	0.000266987	NM_001348091	F11R	-0.898755	6.86711	9.97122e-05	0.00639516
NM_001354569	NDRG2	3.9944	2.66306	1.45811e-06	0.000266987	NM_016946	F11R	-0.898816	6.86736	9.97623e-05	0.00639516
NM_201541	NDRG2	3.9944	2.66306	1.45779e-06	0.000266987	NM_017941	C17orf80	-0.90499	4.09063	0.00083806	0.028075
NM_001354568	NDRG2	3.9944	2.66306	1.45744e-06	0.000266987	NM_001242810	BRDT	-0.916973	5.71515	0.000300396	0.0143064
NM_016250	NDRG2	3.9944	2.66306	1.45724e-06	0.000266987	NM_145686	MAP4K4	-0.917601	4.65683	0.000259521	0.0128209
NM_001354561	NDRG2	3.9944	2.66306	1.45672e-06	0.000266987	NM_001242559	MAP4K4	-0.919536	4.61564	0.000279705	0.0135854
NM_001282212	NDRG2	3.99414	2.66281	1.45938e-06	0.000266987	NM_145687	MAP4K4	-0.919674	4.61558	0.000278867	0.0135757
NM_001282216	NDRG2	3.98991	2.65854	1.45521e-06	0.000266987	NM_004834	MAP4K4	-0.921451	4.64919	0.000245692	0.0122586
NM_001282211	NDRG2	3.98991	2.65854	1.45508e-06	0.000266987	NM_001098786	HILPDA	-0.922275	4.42426	0.000583745	0.0225172
NM_201538	NDRG2	3.98991	2.65854	1.4549e-06	0.000266987	NM_013332	HILPDA	-0.922833	4.43892	0.000583936	0.0225172
NM_201536	NDRG2	3.98991	2.65854	1.45488e-06	0.000266987	NM_001242560	MAP4K4	-0.923894	4.65232	0.000239891	0.011999
NM_001354560	NDRG2	3.98991	2.65854	1.45486e-06	0.000266987	NM_001303627	MLEC	-0.935719	5.47428	0.000471477	0.019494
NM_001195798	LDLR	3.98503	3.01276	3.25087e-05	0.00274216	NM_001306147	SEPT11	-0.937483	6.42669	0.000207299	0.0105802
NM_000527	LDLR	3.98503	3.01276	3.25103e-05	0.00274216	NM_018243	SEPT11	-0.938109	6.42539	0.000205271	0.010534
NM_001195799	LDLR	3.98163	3.00977	3.28434e-05	0.00275287	NM_001145838	MTFR1	-0.945512	3.76992	8.4031e-05	0.00557242
NM_001195803	LDLR	3.96935	2.99979	3.41515e-05	0.00284466	NM_014637	MTFR1	-0.946359	3.77899	8.16372e-05	0.0054242
NM_001195800	LDLR	3.95102	2.98009	3.67608e-05	0.00302427	NM_014730	MLEC	-0.951716	5.59248	0.000323318	0.0149065
NM_001242393	ACSS2	3.94867	3.73702	5.21887e-08	2.82559e-05	NM_001303628	MLEC	-0.954522	5.54945	0.000312029	0.0145757
NM_018677	ACSS2	3.93709	3.7505	4.83345e-08	2.65713e-05	NM_001007270	GEMIN7	-0.960559	4.83494	0.000166671	0.00923143
NM_001076552	ACSS2	3.93149	3.75067	4.8414e-08	2.65713e-05	NM_018184	ARL8B	-0.961061	5.44913	1.7945e-06	0.000315336
NM_178556	TRIML1	3.89693	2.79103	9.56955e-07	0.000225532	NM_001289089	ZMYM1	-0.961127	4.34881	0.000760668	0.0266633
NM_001093726	SELENOP	3.78763	2.49937	0.00042261	0.0181991	NM_024772	ZMYM1	-0.961127	4.34881	0.000760469	0.0266633
NM_005410	SELENOP	3.78568	2.49758	0.00042768	0.0183458	NM_001289090	ZMYM1	-0.961272	4.34943	0.000759284	0.0266614
NM_001085486	SELENOP	3.78568	2.49758	0.000427623	0.0183458	NM_024707	GEMIN7	-0.961444	4.8379	0.000163092	0.00908802
NM_001291739	CD24	3.77157	4.53586	2.0204e-07	7.66183e-05	NM_001289091	ZMYM1	-0.961738	4.34961	0.00075244	0.026468
NM_001359084	CD24	3.77148	4.55109	1.94377e-07	7.66183e-05	NM_001289088	ZMYM1	-0.964459	4.35083	0.000703562	0.0257929
NM_001291738	CD24	3.76733	4.55364	1.79513e-07	7.33323e-05	NM_001007269	GEMIN7	-0.965664	4.83164	0.000146606	0.00837912
NM_001291737	CD24	3.76154	4.55407	1.98403e-07	7.66183e-05	NM_001319955	ZMYM1	-0.966024	4.33221	0.000684936	0.0253307
NM_013230	CD24	3.76099	4.55546	2.00503e-07	7.66183e-05	NM_001319055	GEMIN7	-0.967634	4.83089	0.00015589	0.00882168
NM_016021	UBE2J1	3.74816	2.76657	8.10519e-05	0.00539426	NM_001195622	TOPORS	-0.968797	3.99421	0.000632756	0.0238489
NM_021021	SNTB1	3.69321	1.23766	0.000382883	0.0169318	NM_005802	TOPORS	-0.969483	3.99735	0.000612418	0.0232574
NM_014737	RASSF2	3.68664	2.18151	9.64487e-05	0.00623261	NM_001319054	GEMIN7	-0.976658	4.81283	0.000122141	0.00748253
NM_170774	RASSF2	3.68152	2.17328	9.75823e-05	0.00629571	NM_001033056	GLUL	-0.979825	7.08854	2.34651e-05	0.00222253
NM_006868	RAB31	3.67118	3.93065	2.70824e-07	9.24303e-05	NM_001033044	GLUL	-0.981288	7.09045	2.28321e-05	0.00221493
NM_004102	FABP3	3.63834	6.35626	9.11401e-12	1.66163e-08	NM_002065	GLUL	-0.982604	7.09208	2.25779e-05	0.0022063
NM_001320996	FABP3	3.63779	6.35631	9.12412e-12	1.66163e-08	NM_001354334	KANK1	-0.983408	3.84024	0.000816601	0.0278444
NM_001293273	MCCC1	3.61566	1.42091	1.31787e-05	0.00140812	NM_001281493	MSH6	-0.986405	5.79604	0.000926629	0.0296658
NM_020166	MCCC1	3.61566	1.42091	1.31797e-05	0.00140812	NM_000179	MSH6	-0.986913	5.79834	0.000921111	0.0296175
NM_021082	SLC15A2	3.58886	1.27433	0.00058363	0.0225172	NM_021137	TNFAIP1	-0.995985	4.08207	3.08792e-05	0.0026267
NM_001145998	SLC15A2	3.58886	1.27433	0.000583608	0.0225172	NM_006768	BRAP	-1.00172	5.23598	9.59038e-06	0.00111861
NM_001145156	NR2F2	3.5864	1.10819	0.00043208	0.0184555	NM_013446	MKRN1	-1.00222	6.03337	7.71234e-06	0.000939194
NM_001145157	NR2F2	3.58021	1.10306	0.000469807	0.019485	NM_001256876	KANK1	-1.00395	3.84076	0.000783365	0.0272021
NM_021005	NR2F2	3.54861	1.1996	0.000110443	0.00693555	NM_007371	BRD3	-1.00689	4.36802	0.000539778	0.0213909
NM_001308060	STARD4	3.50833	2.30254	0.000197116	0.0103292	NM_006038	SPATA2	-1.00729	3.29816	0.000423142	0.0181991
NM_001145155	NR2F2	3.49069	1.11706	0.000625437	0.0236398	NM_001135773	SPATA2	-1.00831	3.29744	0.000416335	0.017994
NM_001308056	STARD4	3.48456	2.30431	0.000193072	0.0102026	NM_001195056	DDIT3	-1.01318	5.04831	0.000854998	0.0283514
NM_001308061	STARD4	3.48456	2.30431	0.000193069	0.0102026	NM_001195053	DDIT3	-1.01318	5.04831	0.00085507	0.0283514
NM_139164	STARD4	3.48456	2.30431	0.000193066	0.0102026	NM_001195055	DDIT3	-1.01331	5.04826	0.0008535	0.0283514
NM_016371	HSD17B7	3.47396	3.69696	9.30923e-06	0.00110022	NM_001195054	DDIT3	-1.01331	5.04826	0.000853524	0.0283514
NM_001308059	STARD4	3.46247	2.31463	0.000106364	0.00673218	NM_001321858	USP7	-1.01469	6.96763	1.17247e-05	0.00129037
NM_001330219	HSD17B1	3.4513	5.05193	3.06382e-10	3.40978e-07	NM_001286457	USP7	-1.01474	6.96768	1.16753e-05	0.00128863
NM_000413	HSD17B1	3.4513	5.05193	3.06323e-10	3.40978e-07	NM_003470	USP7	-1.01491	6.96783	1.16692e-05	0.00128863
NM_002298	LCP1	3.44567	3.61994	0.000428159	0.0183467	NM_001286458	USP7	-1.01491	6.96775	1.16552e-05	0.00128863
NM_001304512	HSD17B7	3.44397	2.48932	0.000163724	0.00909793	NM_004083	DDIT3	-1.01645	5.04628	0.000814176	0.0277922
NM_001304513	HSD17B7	3.44397	2.48932	0.000163703	0.00909793	NM_001195057	DDIT3	-1.01649	5.0456	0.000812283	0.0277922
NM_024911	WLS	3.35604	2.20252	0.000385296	0.0169997	NM_001145349	IPP	-1.01766	3.18808	0.000699757	0.0257209
NM_001193334	WLS	3.3267	2.12524	0.000431256	0.01844	NM_001029896	WDR45	-1.02184	5.87661	0.00090869	0.0293254
NM_001350001	JCAD	3.31003	2.64134	2.95153e-05	0.00256442	NM_001012414	TRIM61	-1.02753	5.55742	1.61988e-05	0.00165563
NM_020848	JCAD	3.30948	2.64093	2.96012e-05	0.00256442	NM_001142574	IMPDH1	-1.03427	6.77226	2.77314e-05	0.00249621
NM_001350021	JCAD	3.30798	2.6398	2.98199e-05	0.00256693	NM_001142573	IMPDH1	-1.03427	6.77226	2.7733e-05	0.00249621
NM_001350022	JCAD	3.30744	2.63939	2.99113e-05	0.00256693	NM_000883	IMPDH1	-1.0344	6.77335	2.76748e-05	0.00249621
NM_001002292	WLS	3.26448	1.90695	0.000809996	0.0277922	NM_001102605	IMPDH1	-1.0344	6.77335	2.76808e-05	0.00249621
NM_001010980	NCMAP	3.22374	1.60187	2.34112e-05	0.00222253	NM_183243	IMPDH1	-1.03453	6.77325	2.75672e-05	0.00249621
NM_001003395	TPD52L1	3.21587	2.25719	0.000889676	0.0288948	NM_001142575	IMPDH1	-1.03455	6.77209	2.76223e-05	0.00249621
NM_001292026	TPD52L1	3.21548	2.25627	0.000890679	0.0288948	NM_001304521	IMPDH1	-1.03539	6.76854	2.69328e-05	0.00247044
NM_003287	TPD52L1	3.21483	2.27214	0.000925876	0.0296658	NM_001142576	IMPDH1	-1.03552	6.76887	2.6861e-05	0.00247044
NM_001003396	TPD52L1	3.21483	2.27214	0.000925722	0.0296658	NM_022464	SIL1	-1.03629	4.51295	0.000877405	0.0286497
NM_001300994	TPD52L1	3.21445	2.27186	0.000927137	0.0296658	NM_001037633	SIL1	-1.03773	4.51957	0.000813308	0.0277922
NM_001003397	TPD52L1	3.21444	2.27123	0.000926648	0.0296658	NM_052943	FAM46B	-1.04057	5.72899	0.000787105	0.0272326
NM_024307	GDPD3	3.06311	1.78134	0.000463955	0.0193629	NM_005257	GATA6	-1.06396	6.41348	1.92674e-06	0.000335403
NM_021034	IFITM3	3.06057	5.74553	5.80065e-09	4.46929e-06	NM_001291663	MKRN1	-1.08936	5.03997	4.47534e-06	0.000616166
NM_001324219	HMGCS1	2.9339	5.36882	4.35167e-11	6.0859e-08	NM_001145125	MKRN1	-1.08938	5.03964	4.54121e-06	0.000623094
NM_002130	HMGCS1	2.93171	5.36852	4.39938e-11	6.0859e-08	NM_001323916	FNIP2	-1.09057	4.56894	0.000458555	0.0191775
NM_001330663	HMGCS1	2.93007	5.37163	4.44897e-11	6.0859e-08	NM_001346043	FNIP2	-1.09178	4.57009	0.000448668	0.0189419
NM_001324223	HMGCS1	2.92964	5.36646	4.63896e-11	6.0859e-08	NM_020840	FNIP2	-1.0922	4.57125	0.000452129	0.0190279
NM_001324220	HMGCS1	2.92838	5.37032	4.49757e-11	6.0859e-08	NM_001135649	FOXI3	-1.09489	4.97382	0.000135228	0.00807437
NM_001098272	HMGCS1	2.92838	5.37032	4.49706e-11	6.0859e-08	NM_139015	SPPL3	-1.13619	4.25011	7.98426e-05	0.00532262
NM_152550	SH3RF2	2.92788	1.95002	0.000157184	0.00887263	NM_012083	FRAT2	-1.14301	6.97489	2.23489e-06	0.000376223
NM_001324222	HMGCS1	2.92631	5.36825	4.70892e-11	6.0859e-08	NM_001008222	ZDHHC9	-1.15104	4.60996	0.00083951	0.0280994
NM_001324224	HMGCS1	2.92631	5.36825	4.70871e-11	6.0859e-08	NM_016032	ZDHHC9	-1.15131	4.61066	0.000833081	0.0280718
NM_080659	C11orf52	2.90709	1.80777	0.000318382	0.0147297	NM_032873	UBASH3B	-1.16546	4.61092	0.000325096	0.014952
NM_152357	ZNF440	2.85465	2.2216	0.000109592	0.00689291	NM_021922	FANCE	-1.17265	3.77771	0.000585528	0.0225569
NM_012339	TSPAN15	2.81362	3.46681	0.000113853	0.00709414	NM_001146345	PQLC1	-1.17502	3.94257	0.00021508	0.0108666
NM_001351263	TSPAN15	2.79027	3.4358	0.00012716	0.00773091	NM_025078	PQLC1	-1.17605	3.94301	0.000212841	0.0107943
NM_006435	IFITM2	2.78258	4.97993	6.15409e-08	3.2066e-05	NM_001146343	PQLC1	-1.17877	3.92361	0.000206123	0.010534
NM_001029989	PCLAF	2.77854	3.20364	1.10901e-06	0.000256834	NM_015033	FNBP1	-1.1815	3.87859	5.05535e-05	0.00377174
NM_014736	PCLAF	2.77673	3.21006	1.14772e-06	0.000264273	NM_001172698	PPARGC1B	-1.18204	4.16152	4.36655e-05	0.00343031
NM_001017367	C4BPB	2.71247	3.09263	8.86221e-05	0.00582073	NM_133263	PPARGC1B	-1.1826	4.16177	4.33058e-05	0.00341545
NM_000716	C4BPB	2.70653	3.09727	9.21705e-05	0.00600411	NM_032711	MAFG	-1.18387	3.95044	0.000527974	0.0211086
NM_001017364	C4BPB	2.70627	3.09707	9.22948e-05	0.00600411	NM_001172699	PPARGC1B	-1.18478	4.15911	4.27776e-05	0.00339383
NM_001017365	C4BPB	2.6791	3.03435	0.000108623	0.00686154	NM_002359	MAFG	-1.19031	3.94978	0.000485168	0.0199463
NM_001017366	C4BPB	2.67883	3.03414	0.00010875	0.00686154	NM_006048	UBE4B	-1.19225	4.19598	9.52483e-05	0.00616498
NM_138499	PWWP2B	2.65607	2.9903	0.00018088	0.00985979	NM_001105562	UBE4B	-1.1932	4.19642	9.36533e-05	0.0060814
NM_001098637	PWWP2B	2.63835	2.95096	0.000209871	0.0106724	NM_001201477	NETO2	-1.19773	3.76416	2.28056e-05	0.00221493
NM_002867	RAB3B	2.61198	3.07922	3.18211e-07	9.96025e-05	NM_018092	NETO2	-1.19773	3.76416	2.27988e-05	0.00221493
NM_052845	MMAB	2.60474	4.00481	2.84123e-07	9.24303e-05	NM_052853	ADCK2	-1.20029	4.99041	0.000136518	0.00810311
NM_004625	WNT7A	2.5925	2.3699	0.000528184	0.0211086	NM_001100622	C17orf80	-1.22531	3.4361	0.000318891	0.0147363
NM_033427	CTTNBP2	2.58683	2.42513	0.000171853	0.00944017	NM_015322	FEM1B	-1.23108	2.99012	0.000814379	0.0277922
NM_004525	LRP2	2.55603	5.63848	5.80078e-06	0.000742519	NM_003711	PLPP1	-1.23666	5.09377	2.66805e-06	0.000438096
NM_001136479	ANP32E	2.54716	3.67166	2.52249e-07	9.10484e-05	NM_001127361	RNF19B	-1.24313	3.64146	0.000571814	0.022248
NM_033140	CALD1	2.54192	4.5101	1.45587e-07	6.07599e-05	NM_001300826	RNF19B	-1.24313	3.64146	0.000571903	0.022248
NM_033139	CALD1	2.52348	4.51764	1.93482e-07	7.66183e-05	NM_153341	RNF19B	-1.24313	3.64146	0.000571956	0.022248
NM_004342	CALD1	2.52313	4.48692	1.48675e-07	6.14091e-05	NM_176895	PLPP1	-1.24395	5.08762	2.4151e-06	0.000401499
NM_001280560	ANP32E	2.51747	3.82739	4.95942e-07	0.000136527	NM_001282272	ASH2L	-1.25442	4.49716	7.11657e-05	0.00476798
NM_001280559	ANP32E	2.51698	3.82862	5.00922e-07	0.000136527	NM_004674	ASH2L	-1.25584	4.50005	6.72787e-05	0.00456095
NM_030920	ANP32E	2.51698	3.82862	5.00712e-07	0.000136527	NM_004267	CHST2	-1.26039	4.6434	0.000781316	0.0271967
NM_024605	ARHGAP10	2.51681	3.29837	7.12854e-07	0.00018308	NM_001261832	ASH2L	-1.26157	4.50226	6.62858e-05	0.0045089
NM_001136478	ANP32E	2.51662	3.82814	5.92627e-07	0.000158291	NM_021632	ZNF350	-1.26196	3.86124	0.000285173	0.0137989
NM_001130986	DYSF	2.50511	3.44242	1.30256e-06	0.000266987	NM_001105214	ASH2L	-1.26199	4.50247	6.59968e-05	0.00449688
NM_001130984	DYSF	2.50511	3.44242	1.30252e-06	0.000266987	NM_006927	ST3GAL2	-1.27697	3.40317	0.000358144	0.0159967
NM_001130983	DYSF	2.50511	3.44242	1.30241e-06	0.000266987	NM_006389	HYOU1	-1.29311	4.55682	0.000753086	0.026468
NM_001130455	DYSF	2.50511	3.44242	1.30238e-06	0.000266987	NM_001130991	HYOU1	-1.2935	4.55668	0.000749689	0.026468
NM_033157	CALD1	2.50472	4.49459	2.02709e-07	7.66183e-05	NM_031459	SESN2	-1.29451	4.33498	1.3762e-05	0.00145867
NM_001130987	DYSF	2.50422	3.44331	1.31832e-06	0.000266987	NM_001143782	FKBP11	-1.30301	3.47251	0.00076657	0.0267299
NM_001130982	DYSF	2.50422	3.44331	1.31819e-06	0.000266987	NM_005897	IPP	-1.31109	2.8651	0.000711621	0.0260138
NM_001130985	DYSF	2.50422	3.44331	1.31812e-06	0.000266987	NM_000232	SGCB	-1.31289	3.67942	0.00074917	0.026468
NM_001130977	DYSF	2.46658	3.52905	1.37962e-06	0.000266987	NM_001321433	TMBIM1	-1.32883	5.15807	0.000713008	0.0260407
NM_003494	DYSF	2.46658	3.52905	1.37936e-06	0.000266987	NM_001321438	TMBIM1	-1.33089	5.15667	0.000742342	0.026468
NM_001130978	DYSF	2.46658	3.52905	1.37911e-06	0.000266987	NM_022152	TMBIM1	-1.33089	5.15667	0.000742211	0.026468
NM_001130976	DYSF	2.46658	3.52905	1.37909e-06	0.000266987	NM_001321432	TMBIM1	-1.33092	5.1565	0.000742798	0.026468
NM_001130979	DYSF	2.46577	3.52988	1.39198e-06	0.000266987	NM_001321428	TMBIM1	-1.33092	5.1565	0.000742707	0.026468
NM_001130981	DYSF	2.46577	3.52988	1.39183e-06	0.000266987	NM_001321436	TMBIM1	-1.33102	5.15686	0.000740905	0.026468
NM_001130980	DYSF	2.46577	3.52988	1.39169e-06	0.000266987	NM_001321435	TMBIM1	-1.33102	5.15686	0.000740814	0.026468
NM_033138	CALD1	2.43691	4.54375	2.60752e-07	9.20783e-05	NM_001321429	TMBIM1	-1.33111	5.15683	0.000740972	0.026468
NM_014298	QPRT	2.43688	3.21164	0.000333162	0.0152029	NM_001321430	TMBIM1	-1.33111	5.15683	0.000740842	0.026468
NM_001318249	QPRT	2.42973	2.91794	0.000536555	0.0213279	NM_001321427	TMBIM1	-1.33111	5.15683	0.000740693	0.026468
NM_001360	DHCR7	2.42874	5.21782	2.99844e-05	0.00256693	NM_001008224	UACA	-1.33497	6.168	5.63692e-05	0.00399016
NM_001163817	DHCR7	2.42874	5.21782	2.99828e-05	0.00256693	NM_018003	UACA	-1.33598	6.16948	5.51812e-05	0.00396912
NM_001258248	SP6	2.426	2.07771	0.00060731	0.0231292	NM_058219	EXOSC6	-1.34109	4.63777	3.26888e-05	0.00274566
NM_199262	SP6	2.42138	2.06959	0.000623318	0.0236042	NM_005318	H1F0	-1.34129	5.0344	0.000327299	0.0150209
NM_001257386	ABCG2	2.41398	5.55951	2.63694e-07	9.20783e-05	NM_032312	YIPF4	-1.34836	5.21569	2.1781e-06	0.000368472
NM_001348985	ABCG2	2.41398	5.55951	2.63672e-07	9.20783e-05	NM_018309	TBC1D23	-1.35827	5.5203	2.86069e-07	9.24303e-05
NM_001348989	ABCG2	2.41396	5.55949	2.64296e-07	9.20783e-05	NM_001199198	TBC1D23	-1.35861	5.52063	2.84186e-07	9.24303e-05
NM_001348988	ABCG2	2.41335	5.59852	2.78198e-07	9.24303e-05	NM_003939	BTRC	-1.36248	4.24351	7.1947e-07	0.000183602
NM_004827	ABCG2	2.41209	5.59752	2.84885e-07	9.24303e-05	NM_033637	BTRC	-1.3634	4.24463	7.07651e-07	0.00018308
NM_001348987	ABCG2	2.41209	5.59752	2.84829e-07	9.24303e-05	NM_001256856	BTRC	-1.36363	4.24454	7.08861e-07	0.00018308
NM_001318250	QPRT	2.41122	3.02033	0.000325425	0.014952	NM_031412	GABARAPL1	-1.36796	5.40394	0.000400284	0.017508
NM_001348986	ABCG2	2.41098	5.5958	2.91059e-07	9.2499e-05	NM_001143852	TCHP	-1.38023	2.92263	0.000629854	0.0237618
NM_145792	MGST1	2.40416	3.90403	0.000141243	0.0082371	NM_032300	TCHP	-1.38029	2.91855	0.000637236	0.0239952
NM_145791	MGST1	2.40416	3.90403	0.000141239	0.0082371	NM_001171193	GDPD2	-1.38656	4.72014	4.6119e-05	0.00357581
NM_001260512	MGST1	2.4023	3.90743	0.000138774	0.00817621	NM_018078	LARP1B	-1.3866	4.53585	6.98696e-07	0.00018308
NM_020300	MGST1	2.39828	3.90445	0.000143541	0.00827239	NM_001171191	GDPD2	-1.38744	4.71324	4.67468e-05	0.00360433
NM_001260511	MGST1	2.39828	3.90445	0.000143535	0.00827239	NM_001171192	GDPD2	-1.38786	4.72316	4.44236e-05	0.00346271
NM_145764	MGST1	2.39711	3.90453	0.000144119	0.00827239	NM_017711	GDPD2	-1.38798	4.72312	4.43111e-05	0.00346271
NM_001320453	C1orf61	2.39585	2.30379	1.38362e-05	0.00146265	NM_153256	PROSER2	-1.39298	3.547	0.000226513	0.011401
NM_001287756	FDFT1	2.39064	6.46491	3.58373e-06	0.00054509	NM_001348520	KIAA1257	-1.39474	3.32504	0.000468477	0.0194503
NM_001320455	C1orf61	2.38756	2.38574	8.66136e-06	0.00103897	NM_001350531	LARP1B	-1.3949	4.53297	5.72666e-07	0.000155026
NM_001287751	FDFT1	2.38688	6.65494	3.49052e-06	0.00054509	NM_001184906	FBXL20	-1.39958	5.36785	1.21872e-05	0.00132325
NM_001287749	FDFT1	2.37986	6.69028	3.94438e-06	0.000565396	NM_032875	FBXL20	-1.40018	5.37162	1.22907e-05	0.00133088
NM_001287750	FDFT1	2.37863	6.69052	3.95135e-06	0.000565396	NM_001348521	KIAA1257	-1.4012	3.33171	0.00044335	0.0187807
NM_001287748	FDFT1	2.37662	6.69282	4.03683e-06	0.000575571	NM_032239	LARP1B	-1.40931	4.91971	4.78824e-06	0.000641608
NM_001287747	FDFT1	2.37304	6.69797	4.10721e-06	0.000581134	NM_001278604	LARP1B	-1.4108	4.91126	4.45122e-06	0.000614959
NM_004462	FDFT1	2.36916	6.69831	4.35417e-06	0.000605729	NM_004839	HOMER2	-1.41514	4.16724	0.000123027	0.00751381
NM_001287745	FDFT1	2.36564	6.70379	4.41402e-06	0.00061193	NM_199330	HOMER2	-1.41514	4.16724	0.000122994	0.00751381
NM_001287744	FDFT1	2.35939	6.69475	4.57043e-06	0.000624964	NM_021260	ZFYVE1	-1.42233	3.82538	0.000274822	0.0134457
NM_001320454	C1orf61	2.35906	2.47049	8.22433e-06	0.000995492	NM_001281734	ZFYVE1	-1.42233	3.82538	0.000274854	0.0134457
NM_001287742	FDFT1	2.35713	6.70154	4.74211e-06	0.000639706	NM_178043	LARP1B	-1.42701	4.48675	3.85728e-07	0.000115393
NM_001287743	FDFT1	2.35683	6.70129	4.75942e-06	0.000639887	NM_012268	PLD3	-1.43045	3.7318	0.000507944	0.0205747
NM_002825	PTN	2.34103	3.30933	5.69921e-05	0.00402005	NM_001031696	PLD3	-1.43406	3.7299	0.000492738	0.0201034
NM_001321387	PTN	2.34103	3.30933	5.69879e-05	0.00402005	NM_001291311	PLD3	-1.44097	3.7254	0.000498955	0.0202951
NM_006365	C1orf61	2.3391	2.42278	1.08955e-05	0.00122669	NM_001303462	OVOL2	-1.45086	4.22847	4.20009e-06	0.00058633
NM_001321386	PTN	2.33893	3.36198	5.26968e-05	0.00388106	NM_001303461	OVOL2	-1.45525	4.26549	3.81623e-06	0.000556022
NM_001267598	MGST1	2.31606	2.83965	0.000295357	0.0141718	NM_001281735	ZFYVE1	-1.4567	3.13859	0.000271859	0.0133317
NM_001318338	FRMD4A	2.30245	3.06991	1.93381e-06	0.000335403	NM_178441	ZFYVE1	-1.45704	3.13877	0.00027097	0.0133207
NM_001318337	FRMD4A	2.29993	2.98394	1.75294e-06	0.00031214	NM_021220	OVOL2	-1.45898	4.27789	3.5673e-06	0.00054509
NM_018027	FRMD4A	2.29974	2.98381	1.7664e-06	0.00031242	NM_022059	CXCL16	-1.46911	1.26966	0.000921826	0.0296175
NM_001318336	FRMD4A	2.29941	2.98359	1.7701e-06	0.00031242	NM_001352506	RCBTB1	-1.47031	4.9117	3.66809e-06	0.000548365
NM_000431	MVK	2.28623	2.23262	2.78333e-05	0.00249621	NM_018191	RCBTB1	-1.47097	4.91148	3.59341e-06	0.00054509
NM_001114185	MVK	2.28623	2.23262	2.78336e-05	0.00249621	NM_001352503	RCBTB1	-1.47097	4.91148	3.59381e-06	0.00054509
NM_001301182	MVK	2.28591	2.23235	2.79221e-05	0.00249621	NM_001352500	RCBTB1	-1.47097	4.91148	3.59383e-06	0.00054509
NM_006745	MSMO1	2.27537	6.72591	9.9824e-08	4.25473e-05	NM_001304813	TMEM101	-1.47126	2.75933	0.000909076	0.0293254
NM_001017369	MSMO1	2.27431	6.70105	9.80171e-08	4.22264e-05	NM_001352502	RCBTB1	-1.47354	4.91041	3.46407e-06	0.000544451
NM_007183	PKP3	2.24431	4.105	6.94698e-05	0.00466986	NM_001352501	RCBTB1	-1.47354	4.91041	3.46524e-06	0.000544451
NM_001303029	PKP3	2.24431	4.105	6.94589e-05	0.00466986	NM_032376	TMEM101	-1.4744	2.75703	0.000929378	0.0296934
NM_002461	MVD	2.15625	5.39184	1.54726e-06	0.000281777	NM_015627	LDLRAP1	-1.48535	3.40409	2.32059e-05	0.00221813
NM_007283	MGLL	2.14149	2.87946	0.000468163	0.0194503	NM_138574	HDGFL1	-1.49155	2.91952	0.000487522	0.0199554
NM_001256585	MGLL	2.14149	2.87946	0.000468096	0.0194503	NM_006942	SOX15	-1.50839	4.51485	0.000560787	0.0219413
NM_001003794	MGLL	2.13907	2.8693	0.000460458	0.019237	NM_144653	NACC2	-1.52898	3.00757	0.00033268	0.0151982
NM_000786	CYP51A1	2.12286	4.77135	1.13026e-05	0.00125789	NM_144660	SAMD8	-1.5308	3.76751	3.54459e-06	0.00054509
NM_198321	GALNT10	2.12274	4.32	1.36932e-06	0.000266987	NM_001174156	SAMD8	-1.53147	3.76726	3.51401e-06	0.00054509
NM_001265	CDX2	2.11231	3.70431	0.000113116	0.00707016	NM_001294344	MTMR12	-1.54941	3.88466	6.36426e-05	0.00439627
NM_001354700	CDX2	2.11231	3.70431	0.000113109	0.00707016	NM_001294343	MTMR12	-1.55902	3.90904	6.46187e-05	0.00442555
NM_001256534	SLC25A1	2.11167	6.20394	4.6168e-07	0.000129505	NM_001040446	MTMR12	-1.5615	3.91338	6.46186e-05	0.00442555
NM_001287387	SLC25A1	2.11167	6.20394	4.61656e-07	0.000129505	NM_001318370	SLC35E4	-1.56453	4.43535	0.000310097	0.014531
NM_005984	SLC25A1	2.11161	6.20446	4.6223e-07	0.000129505	NM_001318371	SLC35E4	-1.57086	4.38919	0.000297205	0.0142434
NM_001146152	CYP51A1	2.10946	4.72744	1.29122e-05	0.00138694	NM_001001479	SLC35E4	-1.58346	5.58228	6.0111e-05	0.0042104
NM_001142502	PPP1R13L	2.06811	2.50425	0.000214744	0.0108633	NM_001308200	SIMC1	-1.59097	2.80303	0.000175928	0.00961602
NM_006663	PPP1R13L	2.05007	2.50026	0.000251645	0.0125379	NM_001278244	ZFAND5	-1.59669	6.38669	3.73634e-14	2.13852e-10
NM_001289940	SLC1A3	2.04902	4.70216	3.95439e-05	0.00320714	NM_198567	SIMC1	-1.60298	3.10754	6.9314e-05	0.00466986
NM_001289939	SLC1A3	2.0474	4.7161	3.86227e-05	0.00313878	NM_022485	MTMR14	-1.60544	5.33507	8.42224e-06	0.00101332
NM_001166695	SLC1A3	2.04368	4.73763	4.3265e-05	0.00341545	NM_001077525	MTMR14	-1.60986	5.35965	8.32846e-06	0.00100506
NM_004172	SLC1A3	2.04095	4.73813	4.42193e-05	0.00346271	NM_022467	CHST8	-1.61046	3.09135	0.000240945	0.0120368
NM_005808	CTDSPL	2.01692	3.35424	4.1507e-05	0.00331271	NM_001077526	MTMR14	-1.61087	5.35839	8.0665e-06	0.000979347
NM_001008392	CTDSPL	2.01692	3.3544	4.14415e-05	0.00331271	NM_015104	ATG2A	-1.6114	4.5139	0.000740732	0.026468
NM_001145661	GATA2	1.97905	5.9352	4.11936e-06	0.000581134	NM_001198775	PI4KB	-1.61654	4.32302	7.11443e-09	5.27851e-06
NM_001145662	GATA2	1.97866	5.93491	4.13976e-06	0.000581963	NM_001278245	ZFAND5	-1.61763	6.43583	1.13785e-14	7.59798e-11
NM_032638	GATA2	1.97597	5.92929	4.19465e-06	0.00058633	NM_001278243	ZFAND5	-1.61776	6.43603	1.12143e-14	7.59798e-11
NM_001343	DAB2	1.95733	8.01251	6.4978e-08	3.27853e-05	NM_002087	GRN	-1.62062	5.27693	9.85405e-05	0.0063473
NM_001244871	DAB2	1.95663	8.00789	6.54643e-08	3.27853e-05	NM_012454	TIAM2	-1.62236	2.30792	0.000148864	0.00849608
NM_016619	PLAC8	1.95564	4.50634	5.30163e-06	0.000689643	NM_005629	SLC6A8	-1.62252	7.0343	2.20519e-07	8.10791e-05
NM_001130716	PLAC8	1.95285	4.50789	5.5311e-06	0.000712194	NM_001142805	SLC6A8	-1.62252	7.0343	2.20582e-07	8.10791e-05
NM_198336	INSIG1	1.9527	4.7731	4.06358e-06	0.000577331	NM_001142806	SLC6A8	-1.62391	7.02083	2.33215e-07	8.49431e-05
NM_001346590	INSIG1	1.95199	4.90118	3.83033e-06	0.000556022	NM_001127895	CHST8	-1.62403	3.2289	0.000128926	0.0078073
NM_001346594	INSIG1	1.95199	4.90118	3.8302e-06	0.000556022	NM_001127896	CHST8	-1.62555	3.22548	0.00012914	0.0078073
NM_005542	INSIG1	1.95199	4.90118	3.82998e-06	0.000556022	NM_006007	ZFAND5	-1.62873	6.49613	2.94336e-15	2.94814e-11
NM_001346591	INSIG1	1.95199	4.90118	3.82983e-06	0.000556022	NM_001102421	ZFAND5	-1.62883	6.49619	2.94287e-15	2.94814e-11
NM_001346592	INSIG1	1.95199	4.90118	3.81271e-06	0.000556022	NM_001102420	ZFAND5	-1.63061	6.50005	2.64223e-15	2.94814e-11
NM_015987	HEBP1	1.95107	2.58395	0.000137899	0.00816088	NM_000745	CHRNA5	-1.64583	2.48252	0.000672654	0.0249767
NM_001346593	INSIG1	1.94992	4.82176	3.90825e-06	0.000563252	NM_002444	MSN	-1.6499	4.25598	6.95845e-05	0.00466986
NM_198337	INSIG1	1.94992	4.82176	3.90783e-06	0.000563252	NM_006225	PLCD1	-1.65107	3.516	0.000206132	0.010534
NM_003129	SQLE	1.94699	5.81661	0.000141048	0.0082371	NM_001130964	PLCD1	-1.6534	3.51441	0.000205804	0.010534
NM_001130715	PLAC8	1.93985	4.46407	9.81862e-06	0.00113068	NM_001305182	RSPRY1	-1.65473	1.98095	0.000599646	0.0229341
NM_001317956	IDI1	1.92442	6.67183	7.89586e-08	3.67846e-05	NM_001308196	SIMC1	-1.65865	3.73864	4.08775e-05	0.00328208
NM_001317957	IDI1	1.92078	6.66439	8.19848e-08	3.75986e-05	NM_001308195	SIMC1	-1.65904	3.73746	4.08704e-05	0.00328208
NM_004508	IDI1	1.91477	6.67734	8.44595e-08	3.75986e-05	NM_001198773	PI4KB	-1.67027	4.62644	6.37401e-10	5.94254e-07
NM_001317955	IDI1	1.91101	6.67714	6.16268e-08	3.2066e-05	NM_001330721	PI4KB	-1.67027	4.62644	6.37787e-10	5.94254e-07
NM_002276	KRT19	1.90637	6.00218	0.000653781	0.0244345	NM_002651	PI4KB	-1.67041	4.6263	6.36432e-10	5.94254e-07
NM_001193544	ANXA6	1.85219	5.43378	0.000883334	0.028773	NM_021980	OPTN	-1.6727	3.17875	0.000337451	0.0152596
NM_001174160	SH2D4A	1.84937	4.19455	0.000207665	0.0105853	NM_001008211	OPTN	-1.6732	3.17939	0.000336452	0.0152596
NM_001155	ANXA6	1.84833	5.43773	0.00087676	0.0286497	NM_001008213	OPTN	-1.6732	3.17939	0.000336527	0.0152596
NM_001145160	TPM4	1.84746	6.91021	2.92048e-08	1.73313e-05	NM_001008212	OPTN	-1.6732	3.17939	0.000336764	0.0152596
NM_003290	TPM4	1.84686	6.91738	2.94154e-08	1.73313e-05	NM_001198774	PI4KB	-1.67498	4.6188	5.8307e-10	5.94254e-07
NM_022071	SH2D4A	1.84223	4.36192	9.03326e-05	0.00591369	NM_213662	STAT3	-1.6854	3.59511	0.000583113	0.0225172
NM_001174159	SH2D4A	1.84179	4.3616	9.08506e-05	0.00593789	NM_139276	STAT3	-1.68557	3.59521	0.000581888	0.0225172
NM_032601	MCEE	1.83142	3.22863	0.000139066	0.00817621	NM_003150	STAT3	-1.68557	3.59521	0.000581985	0.0225172
NM_199054	MKNK2	1.77796	2.6564	0.000717736	0.0261343	NM_001017917	CYB561	-1.69773	3.06991	0.000142497	0.00826217
NM_001346297	MICAL2	1.76141	2.234	0.000487616	0.0199554	NM_001330421	CYB561	-1.69773	3.06991	0.000142433	0.00826217
NM_001346293	MICAL2	1.76141	2.23465	0.000486594	0.0199543	NM_001915	CYB561	-1.69803	3.07006	0.000141998	0.00825711
NM_001346292	MICAL2	1.76089	2.23362	0.000497085	0.0202395	NM_001017916	CYB561	-1.6982	3.07101	0.000141935	0.00825711
NM_001346294	MICAL2	1.76089	2.23362	0.000497058	0.0202395	NM_031308	EPPK1	-1.71252	5.09373	0.000175728	0.00961602
NM_001282664	MICAL2	1.75395	2.22926	0.000616926	0.0233842	NM_153252	BRWD3	-1.71619	4.11301	0.000144101	0.00827239
NM_001282663	MICAL2	1.74866	2.23522	0.000544128	0.0214361	NM_001010883	FAM102B	-1.71686	3.45268	0.000192094	0.0101937
NM_001346296	MICAL2	1.74866	2.23522	0.000544097	0.0214361	NM_001291163	EPHX1	-1.74562	1.05547	0.000838082	0.028075
NM_001346295	MICAL2	1.74866	2.23522	0.000543573	0.0214361	NM_147161	ACOT11	-1.75162	7.12714	3.63689e-05	0.00301058
NM_014632	MICAL2	1.74866	2.23522	0.000543111	0.0214361	NM_001136018	EPHX1	-1.75282	1.05302	0.000792789	0.0274056
NM_012296	GAB2	1.73823	3.73841	3.8594e-07	0.000115393	NM_000120	EPHX1	-1.75473	1.05411	0.000784611	0.0272021
NM_001242825	FDPS	1.73805	6.9921	3.73591e-07	0.000113393	NM_176782	FAM151A	-1.75811	7.98101	1.58012e-05	0.00162745
NM_080491	GAB2	1.7368	3.73712	3.66036e-07	0.000111948	NM_001307945	CHRNA5	-1.76625	2.11791	0.00043554	0.0185637
NM_001242824	FDPS	1.73606	7.00982	3.97936e-07	0.00011641	NM_001136216	TMEM51	-1.79047	3.38782	3.05654e-05	0.00260554
NM_001135822	FDPS	1.73591	7.00947	3.98058e-07	0.00011641	NM_018022	TMEM51	-1.7918	3.38239	2.9404e-05	0.00256442
NM_004104	FASN	1.73552	4.494	3.51281e-05	0.00291389	NM_001136217	TMEM51	-1.79226	3.38241	2.96351e-05	0.00256442
NM_002004	FDPS	1.73366	7.01085	4.14247e-07	0.000119905	NM_001136218	TMEM51	-1.79446	3.38383	2.84675e-05	0.00252169
NM_001135821	FDPS	1.73343	7.01097	4.15993e-07	0.000119905	NM_001319665	TMEM51	-1.79463	3.38359	2.8629e-05	0.00252329
NM_013349	NENF	1.70275	5.51538	7.01847e-08	3.43327e-05	NM_001007561	IRGQ	-1.79989	3.59983	1.40669e-05	0.00148313
NM_000903	NQO1	1.69465	4.44441	0.000198434	0.0103292	NM_001540	HSPB1	-1.80357	1.895	0.000361068	0.0160914
NM_001025434	NQO1	1.69465	4.44441	0.000198424	0.0103292	NM_014330	PPP1R15A	-1.84895	3.92122	2.71885e-06	0.000442808
NM_001025433	NQO1	1.69448	4.44383	0.000198239	0.0103292	NM_018641	CHST12	-1.88023	4.38983	2.59297e-08	1.59827e-05
NM_001286137	NQO1	1.69078	4.42903	0.00020018	0.0103621	NM_001243794	CHST12	-1.88023	4.38983	2.59233e-08	1.59827e-05
NM_198182	GRHL1	1.67386	3.83032	0.000614275	0.0233058	NM_001243795	CHST12	-1.88023	4.38983	2.59218e-08	1.59827e-05
NM_001202450	ADK	1.65309	5.1977	1.57913e-05	0.00162745	NM_001146316	SPSB2	-1.89821	2.91703	1.78212e-05	0.00178501
NM_006721	ADK	1.65036	5.20829	1.58744e-05	0.00163079	NM_001319670	SPSB2	-1.90033	2.92485	1.66395e-05	0.00169634
NM_001202449	ADK	1.64516	5.21046	1.80532e-05	0.00180374	NM_032641	SPSB2	-1.90231	2.91757	1.72013e-05	0.00174473
NM_001123	ADK	1.64341	5.21225	1.80987e-05	0.00180379	NM_001352504	RCBTB1	-1.91132	3.70531	4.68714e-06	0.000634426
NM_130777	XAGE2	1.61941	4.3113	0.000685348	0.0253307	NM_001110354	ZP3	-1.91493	2.98588	0.000893884	0.0289285
NM_002475	MYL6B	1.60686	3.93944	0.000160099	0.00899628	NM_007155	ZP3	-1.91543	2.98617	0.000890037	0.0288948
NM_001199629	MYL6B	1.60236	3.94012	0.00016691	0.00923143	NM_001204886	RAB43	-1.95206	3.38995	4.75691e-05	0.00363213
NM_177924	ASAH1	1.60038	4.87544	0.000345951	0.0155561	NM_001204885	RAB43	-1.95206	3.38995	4.75838e-05	0.00363213
NM_014573	TMEM97	1.59811	4.87015	5.45963e-06	0.000705614	NM_001204883	RAB43	-1.95206	3.38995	4.7594e-05	0.00363213
NM_004315	ASAH1	1.59719	4.88394	0.000344818	0.0155401	NM_001204884	RAB43	-1.95206	3.38995	4.75944e-05	0.00363213
NM_001127505	ASAH1	1.59698	4.88341	0.000346884	0.0155806	NM_198490	RAB43	-1.95357	3.39123	4.68607e-05	0.00360433
NM_001178017	DBI	1.59337	6.86988	7.53065e-12	1.56771e-08	NM_001204888	RAB43	-1.95357	3.39123	4.68625e-05	0.00360433
NM_001079863	DBI	1.59256	6.86769	6.73906e-12	1.56771e-08	NM_001204887	RAB43	-1.95357	3.39123	4.68703e-05	0.00360433
NM_001352432	DBI	1.59228	6.87097	7.82504e-12	1.56771e-08	NM_001352505	RCBTB1	-2.01087	3.22353	2.52791e-05	0.00234446
NM_001282635	DBI	1.5921	6.87074	7.79417e-12	1.56771e-08	NM_001286679	LARP6	-2.04585	2.77645	0.000126488	0.00770176
NM_001282636	DBI	1.59181	6.87053	7.82585e-12	1.56771e-08	NM_001170781	FAM122C	-2.06436	2.84257	0.000300267	0.0143064
NM_001178041	DBI	1.59149	6.86924	7.43097e-12	1.56771e-08	NM_021127	PMAIP1	-2.07934	1.85019	0.000603913	0.0230436
NM_020548	DBI	1.59134	6.86981	7.73542e-12	1.56771e-08	NM_138819	FAM122C	-2.07969	1.8067	0.000709831	0.025972
NM_001282633	DBI	1.59134	6.86981	7.73934e-12	1.56771e-08	NM_001170779	FAM122C	-2.08187	1.80619	0.000698705	0.0257058
NM_001282634	DBI	1.5913	6.86887	7.38316e-12	1.56771e-08	NM_001173517	MAP7D3	-2.09077	3.72943	2.77096e-09	2.3621e-06
NM_001178042	DBI	1.59125	6.86884	7.37079e-12	1.56771e-08	NM_000676	ADORA2B	-2.12005	2.94465	1.8426e-06	0.000322375
NM_001178043	DBI	1.59111	6.86958	7.773e-12	1.56771e-08	NM_024597	MAP7D3	-2.12383	3.80405	1.41905e-09	1.29215e-06
NM_001079862	DBI	1.59088	6.86851	7.39245e-12	1.56771e-08	NM_001173516	MAP7D3	-2.12414	3.80419	1.4544e-09	1.2949e-06
NM_001328664	ARHGAP29	1.58464	4.31382	4.87e-05	0.00369803	NM_001243186	PIM1	-2.14521	4.41367	4.82476e-06	0.000642265
NM_004815	ARHGAP29	1.58387	4.31546	3.79822e-05	0.0030991	NM_002648	PIM1	-2.14521	4.41367	4.8252e-06	0.000642265
NM_001328666	ARHGAP29	1.58374	4.31536	3.80571e-05	0.0030991	NM_001170780	FAM122C	-2.16704	1.73479	0.000685139	0.0253307
NM_001328665	ARHGAP29	1.57708	4.2543	6.72406e-05	0.00456095	NM_033067	DMRTB1	-2.17587	1.22988	0.000534192	0.0212959
NM_001328667	ARHGAP29	1.57697	4.29334	4.92928e-05	0.00372664	NM_020925	CACHD1	-2.18198	2.30961	0.000805274	0.0277653
NM_000405	GM2A	1.55849	4.14923	0.000457639	0.0191592	NM_001170783	FAM122C	-2.18732	1.74346	0.000658818	0.0245998
NM_006645	STARD10	1.55832	6.21296	1.51719e-08	1.06642e-05	NM_001170782	FAM122C	-2.19066	1.73897	0.000643537	0.024187
NM_001167607	GM2A	1.55684	4.13844	0.000466961	0.0194503	NM_001170784	FAM122C	-2.19066	1.73897	0.000643536	0.024187
NM_001271573	PEX11A	1.54814	2.59902	0.000913253	0.0294364	NM_198970	AES	-2.20163	1.69275	0.00041115	0.0178697
NM_005891	ACAT2	1.48078	7.49332	6.11392e-09	4.62178e-06	NM_001130	AES	-2.20163	1.69275	0.000411228	0.0178697
NM_001030019	SUN3	1.43358	5.07141	9.49623e-07	0.000225128	NM_198969	AES	-2.20938	1.7007	0.000390211	0.0171235
NM_001284350	SUN3	1.43358	5.07141	9.4929e-07	0.000225128	NM_001204451	CCPG1	-2.21992	5.25715	8.34565e-08	3.75986e-05
NM_152782	SUN3	1.43358	5.07141	9.48969e-07	0.000225128	NM_032039	FAM234A	-2.22643	3.97973	3.55211e-07	0.000109473
NM_007176	ERG28	1.43107	5.14427	8.91223e-05	0.005844	NM_001284497	FAM234A	-2.22686	3.97662	3.51468e-07	0.000109159
NM_003641	IFITM1	1.41196	3.30672	6.40284e-05	0.00440773	NM_001012659	ARGFX	-2.2344	3.7243	0.000145701	0.00833931
NM_001278546	NR6A1	1.41037	3.5444	0.000168069	0.00924955	NM_152304	RAB42	-2.24006	2.84843	5.39794e-06	0.000699899
NM_001489	NR6A1	1.41037	3.5444	0.000168063	0.00924955	NM_001193532	RAB42	-2.24214	2.9106	3.18472e-06	0.000504552
NM_033334	NR6A1	1.41037	3.5444	0.000168063	0.00924955	NM_001204450	CCPG1	-2.24232	5.69483	4.54035e-08	2.5621e-05
NM_005340	HINT1	1.40859	6.05175	6.08767e-05	0.00423935	NM_004748	CCPG1	-2.2448	5.81259	6.34902e-08	3.2612e-05
NM_001130721	ELOVL6	1.40122	4.26418	0.000406144	0.0176871	NM_019850	NGEF	-2.2454	1.77182	0.000664679	0.0247404
NM_024090	ELOVL6	1.40122	4.26418	0.000406116	0.0176871	NM_001114090	NGEF	-2.24588	1.77075	0.000704292	0.0257929
NM_007292	ACOX1	1.38451	4.83539	0.000229971	0.0115606	NM_020739	CCPG1	-2.24738	5.81074	5.7271e-08	3.05942e-05
NM_004035	ACOX1	1.38407	4.83518	0.00023085	0.0115902	NM_001099852	PRAMEF20	-2.27005	3.13059	0.00027861	0.0135757
NM_001185039	ACOX1	1.38383	4.83533	0.000231695	0.0116181	NM_001271854	GPR176	-2.27331	2.45729	0.000524573	0.0211014
NM_001278458	COBLL1	1.37545	4.12025	0.00031058	0.0145367	NM_007223	GPR176	-2.2742	2.45875	0.00052181	0.0210114
NM_001278460	COBLL1	1.37358	4.11728	0.000314302	0.0146085	NM_001085480	FAM162B	-2.27762	2.2366	0.00029131	0.0140449
NM_183241	PAXX	1.37318	4.84061	1.38315e-06	0.000266987	NM_001168320	TSPAN9	-2.29547	1.84019	0.000159607	0.00898124
NM_001329678	PAXX	1.37318	4.84061	1.38431e-06	0.000266987	NM_006675	TSPAN9	-2.29684	1.85901	6.79623e-05	0.00459951
NM_006558	KHDRBS3	1.37055	6.20393	9.38091e-08	4.08528e-05	NM_001283012	DEPTOR	-2.31091	3.51675	3.94553e-07	0.00011641
NM_014900	COBLL1	1.3675	4.12064	0.000332457	0.0151982	NM_152914	NATD1	-2.3282	2.87407	1.61157e-05	0.00165135
NM_001914	CYB5A	1.36707	4.19333	8.70924e-06	0.0010416	NM_003705	SLC25A12	-2.35719	1.5327	0.000785014	0.0272021
NM_001278461	COBLL1	1.36702	4.12029	0.000334151	0.0152307	NM_001099697	RSPH10B2	-2.3609	3.04433	0.000139178	0.00817621
NM_148923	CYB5A	1.36658	4.19299	8.77657e-06	0.00104653	NM_173565	RSPH10B	-2.3609	3.04433	0.000139144	0.00817621
NM_001190807	CYB5A	1.36642	4.19288	8.83329e-06	0.00105016	NM_005376	MYCL	-2.397	1.82269	9.42186e-05	0.0061082
NM_001098845	ANXA8L1	1.3575	4.77369	0.000927773	0.0296658	NM_001128127	GK	-2.41428	2.37288	0.000598328	0.0229178
NM_001146108	PTGR1	1.35514	6.10336	0.000386539	0.0169997	NM_000167	GK	-2.41634	2.37173	0.000601468	0.0229722
NM_012212	PTGR1	1.35509	6.10283	0.000386397	0.0169997	NM_024954	UBTD1	-2.42995	3.16852	9.20024e-07	0.000222053
NM_001145306	CDK6	1.34592	4.26165	3.2665e-05	0.00274566	NM_001205019	GK	-2.43356	2.38527	0.000543396	0.0214361
NM_001259	CDK6	1.34496	4.26098	3.32141e-05	0.00277812	NM_015993	PLLP	-2.43415	3.72041	0.000172004	0.00944017
NM_198830	ACLY	1.34266	5.98148	1.74102e-05	0.00174822	NM_203391	GK	-2.43562	2.38413	0.000546235	0.0214768
NM_001303275	ACLY	1.34266	5.98148	1.74039e-05	0.00174822	NM_022783	DEPTOR	-2.4365	3.81805	1.98725e-08	1.35754e-05
NM_001303274	ACLY	1.34266	5.98148	1.7398e-05	0.00174822	NM_001188	BAK1	-2.47607	5.14761	7.91582e-17	3.17147e-12
NM_001096	ACLY	1.34266	5.98148	1.73966e-05	0.00174822	NM_001351307	DUXB	-2.49718	1.15202	0.000802828	0.0277048
NM_012203	GRHPR	1.3316	4.37488	0.000161672	0.00903401	NM_177543	PLPP2	-2.51519	4.07908	0.000337149	0.0152596
NM_001146109	PTGR1	1.33072	5.98654	0.000679914	0.0251996	NM_177526	PLPP2	-2.51536	4.0795	0.000336843	0.0152596
NM_001303253	ACAT2	1.31512	7.6797	7.6752e-09	5.59104e-06	NM_003712	PLPP2	-2.51536	4.0795	0.000336818	0.0152596
NM_001330633	CAST	1.31278	4.81006	0.000744612	0.026468	NM_001351309	DUXB	-2.52199	1.14258	0.000859846	0.0284004
NM_001042443	CAST	1.31278	4.81006	0.000744595	0.026468	NM_001111047	CCNA1	-2.52773	3.73972	0.000104311	0.00662316
NM_001330631	CAST	1.31256	4.80991	0.000746374	0.026468	NM_001111046	CCNA1	-2.52834	3.74027	0.000104004	0.00661415
NM_001330634	CAST	1.31256	4.80991	0.000746345	0.026468	NM_001111045	CCNA1	-2.53405	3.75863	0.000101817	0.00648537
NM_001042444	CAST	1.31236	4.80977	0.000748251	0.026468	NM_003914	CCNA1	-2.53405	3.75863	0.000101812	0.00648537
NM_173060	CAST	1.31236	4.80977	0.000748095	0.026468	NM_001353368	CLEC2L	-2.5498	0.840438	0.000763038	0.0266764
NM_001284212	CAST	1.31236	4.80977	0.00074799	0.026468	NM_001080511	CLEC2L	-2.5498	0.840438	0.000762951	0.0266764
NM_001330632	CAST	1.31236	4.80977	0.000747939	0.026468	NM_001351308	DUXB	-2.55976	1.09426	0.00074961	0.026468
NM_001042446	CAST	1.31214	4.80961	0.000749975	0.026468	NM_152405	JMY	-2.60297	3.95069	2.40628e-08	1.55496e-05
NM_001330630	CAST	1.31214	4.80961	0.000749935	0.026468	NM_001031717	CRELD1	-2.83291	3.15209	1.44008e-08	1.0303e-05
NM_001042445	CAST	1.31214	4.80961	0.000749923	0.026468	NM_015513	CRELD1	-2.84412	3.14368	2.02233e-08	1.35754e-05
NM_001284213	CAST	1.31005	4.80776	0.00078508	0.0272021	NM_001077415	CRELD1	-2.84876	3.13925	2.03301e-08	1.35754e-05
NM_001750	CAST	1.30404	4.81644	0.000827675	0.0280465	NM_003395	WNT9A	-2.91396	1.40636	0.000377191	0.016717
NM_001042441	CAST	1.30404	4.81644	0.000827562	0.0280465	NM_000104	CYP1B1	-2.94136	3.50748	0.000203851	0.0104978
NM_001330626	CAST	1.30382	4.81628	0.000829466	0.0280465	NM_000602	SERPINE1	-2.9924	3.35264	2.98142e-05	0.00256693
NM_001190442	CAST	1.3037	4.81619	0.000829841	0.0280465	NM_020922	WNK3	-2.99605	1.03928	0.000155562	0.00881557
NM_001330627	CAST	1.30363	4.81614	0.000831574	0.0280465	NM_001002838	WNK3	-3.00076	1.03848	0.000151381	0.00861517
NM_001042442	CAST	1.30363	4.81614	0.000831537	0.0280465	NM_020693	DSCAML1	-3.00675	1.15393	0.000813595	0.0277922
NM_001042440	CAST	1.30363	4.81614	0.000831484	0.0280465	NM_001145443	PFKFB3	-3.01459	3.23172	2.80174e-05	0.00249621
NM_001330629	CAST	1.30285	4.81653	0.000835528	0.028075	NM_001323016	PFKFB3	-3.01459	3.23172	2.80177e-05	0.00249621
NM_001330628	CAST	1.30265	4.81639	0.0008377	0.028075	NM_001282630	PFKFB3	-3.01476	3.23184	2.79898e-05	0.00249621
NM_001204221	ZNF695	1.29593	3.29701	0.000345915	0.0155561	NM_001314063	PFKFB3	-3.04116	3.30474	2.47598e-05	0.00230725
NM_001199816	GGCT	1.29371	4.46407	1.87863e-05	0.00185387	NM_001323017	PFKFB3	-3.04116	3.30474	2.47611e-05	0.00230725
NM_024051	GGCT	1.29082	4.47069	1.83613e-05	0.0018209	NM_004566	PFKFB3	-3.04116	3.30474	2.47627e-05	0.00230725
NM_001199815	GGCT	1.28923	4.4689	1.96602e-05	0.00193535	NM_198926	FAM212B	-3.10646	0.33286	0.000878746	0.0286702
NM_001199817	GGCT	1.28478	4.41855	2.29146e-05	0.00221756	NM_080878	ITLN2	-3.14557	2.10853	1.06115e-05	0.00120439
NM_005990	STK10	1.26239	4.78217	0.000157878	0.00889645	NM_001236	CBR3	-3.16913	1.45219	2.10856e-05	0.00206551
NM_020387	RAB25	1.26015	6.02838	0.00076631	0.0267299	NM_001242312	FAM124A	-3.306	1.97559	5.89187e-05	0.00413615
NM_020394	ZNF695	1.24042	3.49725	0.000605369	0.0230772	NM_145019	FAM124A	-3.306	1.97559	5.89478e-05	0.00413615
NM_001349655	PIBF1	1.22696	4.65677	0.000702194	0.0257868	NM_024669	ANKRD55	-3.31167	0.394436	0.000195683	0.0102753
NM_006346	PIBF1	1.22594	4.65552	0.000742119	0.026468	NM_003811	TNFSF9	-3.32326	2.67889	2.70271e-08	1.64067e-05
NM_001444	FABP5	1.22342	6.4327	3.77059e-06	0.000556022	NM_003019	SFTPD	-3.40618	1.93631	1.20907e-05	0.00131634
NM_016126	HSPB11	1.20846	5.02413	0.000453735	0.0190648	NM_001197	BIK	-3.4075	4.50893	8.42192e-11	1.0225e-07
NM_001316935	HSPB11	1.20818	5.02114	0.000456442	0.019129	NM_001206915	CACNB3	-3.42299	1.85925	3.18611e-06	0.000504552
NM_020145	SH3GLB2	1.20456	5.76883	0.000331113	0.0151612	NM_000725	CACNB3	-3.42344	1.85959	3.14894e-06	0.000502639
NM_001287045	SH3GLB2	1.20456	5.76883	0.000331085	0.0151612	NM_001206917	CACNB3	-3.42344	1.85959	3.14776e-06	0.000502639
NM_001287046	SH3GLB2	1.18924	5.66944	0.000450268	0.0189695	NM_001206916	CACNB3	-3.45184	1.88764	2.52842e-06	0.000417186
NM_152766	TMEM256	1.1857	2.87557	0.000704145	0.0257929	NM_001099851	PRAMEF17	-3.5761	1.57503	0.000276952	0.0135153
NM_005192	CDKN3	1.18436	4.37025	1.00414e-05	0.00115275	NM_001347948	IFT81	-3.57754	0.408998	0.000528837	0.0211086
NM_001130851	CDKN3	1.183	4.36899	1.0184e-05	0.00116577	NM_014055	IFT81	-3.57754	0.408998	0.000528675	0.0211086
NM_001330173	CDKN3	1.18145	4.37084	1.05405e-05	0.00120314	NM_001347947	IFT81	-3.58997	0.370196	0.000854465	0.0283514
NM_001258028	TKT	1.17549	5.93063	9.61174e-06	0.00111861	NM_001143779	IFT81	-3.58997	0.370196	0.000854422	0.0283514
NM_001064	TKT	1.17536	5.93039	9.6324e-06	0.00111861	NM_014811	PPP1R26	-3.61031	1.34369	0.000624589	0.02363
NM_005979	S100A13	1.15849	6.85866	3.77881e-05	0.00309608	NM_001098479	HLA-F	-3.75278	0.459431	4.10957e-05	0.003293
NM_001024211	S100A13	1.1581	6.85811	3.79995e-05	0.0030991	NM_001024844	CD82	-3.85829	1.47294	0.000818789	0.027867
NM_001024212	S100A13	1.14821	6.86305	3.99387e-05	0.00323262	NM_002231	CD82	-3.85829	1.47294	0.00081879	0.027867
NM_001135055	TKT	1.14219	5.98483	1.52862e-05	0.00159907	NM_145040	CAVIN3	-3.92335	1.33531	2.63608e-05	0.00243352
NM_001024213	S100A13	1.1419	6.86635	4.26196e-05	0.00338801	NM_001013407	PRAMEF5	-4.03035	1.21176	0.000728499	0.026468
NM_001024210	S100A13	1.11426	6.89506	5.03327e-05	0.00376228	NM_001135993	TTC39C	-4.09279	0.516733	0.000479579	0.0197882
NM_001731	BTG1	1.11422	4.43965	0.000186858	0.010076	NM_001010889	PRAMEF6	-4.0967	1.84274	1.70312e-05	0.00173187
NM_079421	CDKN2D	1.1018	3.64242	0.000609282	0.0231822	NM_018950	HLA-F	-4.23157	0.287862	9.66442e-06	0.00111909
NM_001800	CDKN2D	1.10035	3.64267	0.000610763	0.0232165	NM_001168215	TMEM92	-4.30682	1.0164	3.67489e-05	0.00302427
NM_001318398	RASGRP2	1.09931	5.27692	2.05962e-06	0.000355684	NM_153229	TMEM92	-4.30682	1.0164	3.67585e-05	0.00302427
NM_001098671	RASGRP2	1.09788	5.27965	2.0999e-06	0.000361084	NM_006158	NEFL	-4.4669	2.51429	1.81203e-07	7.33323e-05
NM_153819	RASGRP2	1.09671	5.27867	2.15481e-06	0.000368472	NM_001010917	GOLGA7B	-4.54721	0.7955	4.79045e-05	0.00364885
NM_001098670	RASGRP2	1.09671	5.27899	2.17965e-06	0.000368472	NM_001351405	LPAR1	-4.62551	0.383525	0.000883015	0.028773
NM_001692	ATP6V1B1	1.09648	6.13993	0.00043022	0.0184153	NM_001351404	LPAR1	-4.65898	0.38114	0.000810495	0.0277922
NM_018465	PLGRKT	1.09087	3.84348	0.000186435	0.0100667	NM_001351414	LPAR1	-4.66961	0.378558	0.000783938	0.0272021
NM_016286	DCXR	1.08157	5.01632	0.000120577	0.00740972	NM_001351419	LPAR1	-4.7031	0.375206	0.000717996	0.0261343
NM_001195218	DCXR	1.08157	5.01632	0.000120582	0.00740972	NM_001351420	LPAR1	-4.7031	0.375206	0.000718179	0.0261343
NM_018235	CNDP2	1.07993	5.74062	4.43996e-05	0.00346271	NM_001351411	LPAR1	-4.70417	0.376164	0.00071571	0.0261156
NM_001166110	PALLD	1.07882	4.10852	0.000856945	0.0283514	NM_001351417	LPAR1	-4.71016	0.38154	0.000694034	0.0256045
NM_001168499	CNDP2	1.07317	5.72306	4.87348e-05	0.00369803	NM_001231	CASQ1	-4.88826	-0.630901	0.000697575	0.0256878
NM_145244	DDIT4L	1.03413	4.47747	0.000315333	0.0146225	NM_032564	DGAT2	-4.92501	1.05415	5.536e-05	0.00396912
NM_001002249	ANAPC11	1.03045	6.32948	6.24021e-06	0.000793696	NM_001253891	DGAT2	-4.92501	1.05415	5.53671e-05	0.00396912
NM_001289420	ANAPC11	1.02872	6.33079	6.39975e-06	0.000811411	NM_001127699	SPINK5	-5.11322	1.16007	1.44658e-05	0.00152119
NM_001289416	ANAPC11	1.02794	6.31997	6.60273e-06	0.000818183	NM_001290693	BECN2	-5.12995	0.721391	2.26339e-06	0.000379425
NM_016476	ANAPC11	1.02752	6.33112	6.61642e-06	0.000818183	NM_006846	SPINK5	-5.21848	1.61836	2.31717e-05	0.00221813
NM_001289419	ANAPC11	1.02752	6.33112	6.61794e-06	0.000818183	NM_001127698	SPINK5	-5.21889	1.61873	2.30728e-05	0.00221813
NM_001002248	ANAPC11	1.02752	6.33112	6.62119e-06	0.000818183	NM_181359	IL6R	-5.25479	0.582453	4.961e-05	0.00373916
NM_001002246	ANAPC11	1.02752	6.33112	6.62237e-06	0.000818183	NM_000565	IL6R	-5.25622	0.583227	4.92978e-05	0.00372664
NM_001289415	ANAPC11	1.02741	6.32994	6.65152e-06	0.000818183	NM_001142549	DDX4	-5.75775	-0.597983	5.50619e-05	0.00396912
NM_001289418	ANAPC11	1.02741	6.32994	6.65292e-06	0.000818183	NM_024415	DDX4	-5.75775	-0.597983	5.50648e-05	0.00396912
NM_001002247	ANAPC11	1.02741	6.32994	6.6541e-06	0.000818183	NM_015547	ACOT11	-5.81521	-0.481773	3.60536e-06	0.00054509
NM_001002245	ANAPC11	1.02741	6.32994	6.65737e-06	0.000818183	NM_001166533	DDX4	-5.92003	-0.623752	2.82124e-05	0.00250627
NM_001289417	ANAPC11	1.0271	6.3316	6.57958e-06	0.000818183	NM_001166534	DDX4	-6.40844	-0.690324	1.09006e-05	0.00122669
NM_001002244	ANAPC11	1.02484	6.33206	6.85909e-06	0.000840396	NM_015184	PLCL2	-6.66448	-0.34722	3.3582e-05	0.00280304
NM_001137553	LRRFIP1	1.02334	5.59324	5.25399e-05	0.00387663	NM_001144382	PLCL2	-6.6805	-0.33466	3.16027e-05	0.00268255
NM_001253915	TBC1D1	1.02251	3.95146	0.000164911	0.00915119	NM_004789	LHX2	-6.72148	0.00830886	4.7236e-07	0.000131424
NM_001137552	LRRFIP1	1.02009	5.59934	5.61279e-05	0.00398011	NM_001012975	RNASE10	-6.83577	-1.1747	8.41461e-05	0.00557242
NM_004735	LRRFIP1	1.0199	5.59921	5.58909e-05	0.00397034	NM_001287809	MFSD2A	-6.96877	2.20244	8.63249e-07	0.000211554
NM_032233	SETD3	1.01978	6.31641	0.000915459	0.0294838	NM_001349821	MFSD2A	-6.96877	2.20244	8.63349e-07	0.000211554
NM_001320638	CD53	1.0188	6.31925	0.000858208	0.0283697	NM_001136493	MFSD2A	-6.96877	2.20244	8.63354e-07	0.000211554
NM_018946	NANS	1.01833	4.9585	7.47028e-05	0.0049966	NM_032793	MFSD2A	-6.96877	2.20244	8.63369e-07	0.000211554
NM_000560	CD53	1.0174	6.32548	0.000867517	0.0284661	NM_001349823	MFSD2A	-6.96877	2.20244	8.63373e-07	0.000211554
NM_001040033	CD53	1.01722	6.32608	0.000870039	0.0284994	NM_001349822	MFSD2A	-6.96877	2.20187	8.65963e-07	0.000211554
NM_001001503	NDUFV3	1.01368	4.85936	6.58005e-05	0.00449114	NM_001287808	MFSD2A	-6.97662	2.1904	8.13566e-07	0.000206301
NM_004092	ECHS1	1.00476	7.54384	2.53029e-06	0.000417186	NM_138287	DTX3L	-7.26004	-1.14576	0.000100836	0.00644826
NM_001329722	TMEM54	1.00333	5.98528	0.000866427	0.0284661	NM_001122779	FAM124B	-8.07993	-1.01913	6.48154e-07	0.000171975
NM_033504	TMEM54	1.00331	5.98512	0.000866797	0.0284661	NM_024785	FAM124B	-8.07996	-1.01913	5.80414e-07	0.000156069
NM_001329723	TMEM54	1.00287	5.98474	0.00087053	0.0284994	NM_001206866	IL6R	-8.6597	-0.519537	1.74196e-12	8.72394e-09
NM_001329724	TMEM54	1.00265	5.9843	0.000871505	0.0285035	NM_001013627	NHSL2	-8.91896	-0.712963	2.13439e-08	1.40187e-05
NM_001329725	TMEM54	0.999862	5.98085	0.000892004	0.028904
NM_014059	RGCC	0.980864	6.29908	0.000121206	0.00743662
NM_001253913	TBC1D1	0.976759	4.2996	0.00011976	0.0073818
NM_001350489	MTHFD1L	0.973555	4.65331	0.000420996	0.0181563
NM_001253914	TBC1D1	0.973152	4.29794	0.000125789	0.00767081
NM_001127218	POLD2	0.971837	5.66044	0.000199846	0.0103581
NM_006230	POLD2	0.971703	5.65981	0.000199626	0.0103581
NM_001256879	POLD2	0.971445	5.66294	0.000199761	0.0103581
NM_001160243	RPAIN	0.970842	4.57794	0.000340998	0.0153852
NM_002567	PEBP1	0.963824	6.14328	3.76271e-05	0.0030892
NM_145251	STYX	0.957622	3.63539	0.000827984	0.0280465
NM_005809	PRDX2	0.948478	7.02367	0.000178559	0.00974653
NM_001350491	MTHFD1L	0.946478	4.69251	0.000545191	0.0214569
NM_001916	CYC1	0.945284	6.99048	6.44172e-05	0.00442555
NM_001350488	MTHFD1L	0.936758	4.69813	0.000594117	0.0228439
NM_001242769	MTHFD1L	0.936758	4.69813	0.000594088	0.0228439
NM_030579	CYB5B	0.931977	6.18608	0.000142705	0.00826223
NM_130902	COX7B2	0.923962	4.72379	0.000694714	0.025606
NM_003681	PDXK	0.909161	6.68426	6.1719e-05	0.00427076
NM_007278	GABARAP	0.908541	5.76408	9.23133e-05	0.00600411
NM_001331030	PDXK	0.906294	6.62234	6.50086e-05	0.00444466
NM_001077490	GNAS	0.900847	6.24342	4.98107e-05	0.00373916
NM_080425	GNAS	0.900847	6.24342	4.97854e-05	0.00373916
NM_016592	GNAS	0.900784	6.24349	4.98367e-05	0.00373916
NM_001309861	GNAS	0.900673	6.24345	5.00108e-05	0.0037452
NM_001077489	GNAS	0.898849	6.24622	5.23029e-05	0.00386627
NM_080426	GNAS	0.898786	6.2463	5.19328e-05	0.00384887
NM_001309840	GNAS	0.898553	6.24627	5.19404e-05	0.00384887
NM_005348	HSP90AA1	0.898177	9.5803	3.64214e-06	0.000548365
NM_000516	GNAS	0.897892	6.24988	5.32164e-05	0.00390497
NM_001077488	GNAS	0.89783	6.24995	5.31663e-05	0.00390497
NM_016147	PPME1	0.89586	4.90519	0.000662593	0.0246947
NM_001271593	PPME1	0.895066	4.90535	0.000669643	0.024888
NM_001017963	HSP90AA1	0.894792	9.58377	3.79315e-06	0.000556022
NM_001199462	PDCD2	0.883774	4.99455	5.44134e-05	0.00396912
NM_002598	PDCD2	0.883653	4.99469	5.45923e-05	0.00396912
NM_015173	TBC1D1	0.880542	5.0912	0.000525963	0.0211086
NM_001687	ATP5F1D	0.876361	6.81203	0.000132623	0.00796631
NM_001253912	TBC1D1	0.876312	5.05593	0.000665054	0.0247404
NM_033515	ARHGAP18	0.872373	5.72559	0.000677944	0.0251499
NM_017858	TIPIN	0.868866	5.83693	0.000135769	0.00808922
NM_001289986	TIPIN	0.868797	5.83688	0.00013588	0.00808922
NM_001288757	BABAM1	0.866821	5.35011	0.000810743	0.0277922
NM_014173	BABAM1	0.86421	5.3673	0.000809282	0.0277922
NM_001033549	BABAM1	0.864207	5.36743	0.000807784	0.0277922
NM_001288756	BABAM1	0.864164	5.36692	0.00080948	0.0277922
NM_001001975	ATP5F1D	0.861507	6.76712	0.000173033	0.00948366
NM_001282454	SNX5	0.859562	6.61434	0.000111453	0.00698802
NM_000146	FTL	0.856685	8.09738	0.000184981	0.0100152
NM_016406	UFC1	0.852582	5.77284	5.7281e-05	0.00403333
NM_002013	FKBP3	0.849323	6.11884	5.28781e-06	0.000689643
NM_001282404	MDH2	0.844226	7.54904	0.000399627	0.0174984
NM_005918	MDH2	0.843556	7.55177	0.000403018	0.017604
NM_001282403	MDH2	0.843531	7.55175	0.000403356	0.017604
NM_006579	EBP	0.842193	7.02587	0.000415805	0.0179905
NM_001256282	KRT8	0.833822	10.0118	0.000442842	0.0187807
NM_002273	KRT8	0.833813	10.0118	0.000442962	0.0187807
NM_001256293	KRT8	0.833622	10.012	0.000444934	0.0188239
NM_152227	SNX5	0.826973	6.64969	0.000100912	0.00644826
NM_014426	SNX5	0.823983	6.64798	0.000106315	0.00673218
NM_004280	EEF1E1	0.822002	4.84778	0.000197774	0.0103292
NM_004547	NDUFB4	0.818839	6.04486	5.22429e-06	0.000684023
NM_001168331	NDUFB4	0.813748	6.04776	5.5461e-06	0.000712194
NM_001358511	PRDX5	0.807221	6.11919	0.000129503	0.0078073
NM_012094	PRDX5	0.807092	6.12204	0.000129441	0.0078073
NM_181651	PRDX5	0.806916	6.12166	0.000129586	0.0078073
NM_001358516	PRDX5	0.806774	6.12002	0.000129518	0.0078073
NM_001099673	C8orf59	0.804655	5.24498	0.00015343	0.00871939
NM_001099672	C8orf59	0.804055	5.24535	0.000155442	0.00881557
NM_001099670	C8orf59	0.801699	5.24604	0.000161189	0.00903361
NM_001099671	C8orf59	0.801699	5.24604	0.000161214	0.00903361
NM_001293320	C8orf59	0.800657	5.23647	0.000137781	0.00816088
NM_001035505	BOLA3	0.797443	5.71577	0.000312922	0.0145863
NM_212552	BOLA3	0.797349	5.71648	0.000313097	0.0145863
NM_181652	PRDX5	0.79471	6.04382	0.000181913	0.00988918
NM_003849	SUCLG1	0.793991	6.46288	5.38805e-05	0.00394357
NM_001135650	EEF1E1	0.789645	4.55167	0.000752102	0.026468
NM_001289414	ANAPC11	0.781375	6.62797	0.000130008	0.00782101
NM_001281716	UBB	0.780847	7.99371	0.000118551	0.00734156
NM_018955	UBB	0.780831	7.99372	0.000118557	0.00734156
NM_001281717	UBB	0.780743	7.99314	0.000116974	0.00727724
NM_001281718	UBB	0.780598	7.99305	0.000118315	0.00734156
NM_001281720	UBB	0.780569	7.9933	0.000119401	0.00737102
NM_001281719	UBB	0.780548	7.99302	0.000118943	0.0073541
NM_199187	KRT18	0.779305	10.3301	0.000738443	0.026468
NM_000224	KRT18	0.779284	10.33	0.000738406	0.026468
NM_005659	UFD1	0.776882	5.84092	0.000143821	0.00827239
NM_001035247	UFD1	0.776785	5.84085	0.000144367	0.00827475
NM_000126	ETFA	0.771331	6.46366	0.000453957	0.0190648
NM_001127716	ETFA	0.771218	6.46343	0.000454824	0.0190812
NM_001242919	ZFAND6	0.770064	5.46461	0.000301566	0.0143064
NM_001242912	ZFAND6	0.770026	5.46799	0.000301125	0.0143064
NM_001242913	ZFAND6	0.77	5.46568	0.000302308	0.0143064
NM_001242918	ZFAND6	0.769862	5.46653	0.000302387	0.0143064
NM_001242911	ZFAND6	0.769847	5.46676	0.000302803	0.0143064
NM_019006	ZFAND6	0.769521	5.46792	0.000303605	0.0143274
NM_001242916	ZFAND6	0.769181	5.46485	0.000306475	0.0144288
NM_001242915	ZFAND6	0.769134	5.4556	0.000289804	0.014006
NM_001242914	ZFAND6	0.767424	5.46629	0.000314192	0.0146085
NM_001242917	ZFAND6	0.765945	5.46754	0.000315195	0.0146225
NM_004537	NAP1L1	0.758254	6.66129	0.000134082	0.0080419
NM_001024948	FNBP1L	0.757909	5.63199	0.000892406	0.028904
NM_015525	IBTK	0.755879	4.89047	0.000555613	0.0217602
NM_001300906	IBTK	0.755879	4.89047	0.000555609	0.0217602
NM_017819	TRMT10C	0.747572	6.40446	0.000184736	0.0100152
NM_005175	ATP5MC1	0.74746	5.8535	0.000500758	0.0203477
NM_001002027	ATP5MC1	0.747456	5.853	0.000502186	0.0203851
NM_001330232	NAP1L1	0.745842	6.59416	0.000213207	0.0107992
NM_139207	NAP1L1	0.74373	6.60497	0.000205724	0.010534
NM_018339	RFK	0.743337	6.50113	0.00064633	0.0242692
NM_001330231	NAP1L1	0.742338	6.60103	0.000218176	0.0110091
NM_006755	TALDO1	0.721227	8.30348	0.000134806	0.00807326
NM_006870	DSTN	0.720565	5.95717	0.00038583	0.0169997
NM_001011546	DSTN	0.719668	5.95765	0.000389723	0.0171209
NM_001206836	RAB11A	0.719143	7.2127	4.64438e-06	0.000631659
NM_004663	RAB11A	0.719067	7.21277	4.65093e-06	0.000631659
NM_001317962	PWP1	0.708213	5.81263	0.000861089	0.0284181
NM_001317963	PWP1	0.706559	5.82447	0.00083725	0.028075
NM_007062	PWP1	0.706559	5.82447	0.000837036	0.028075
NM_005174	ATP5F1C	0.698919	8.06803	2.9839e-06	0.00048012
NM_001001973	ATP5F1C	0.698615	8.06896	2.96343e-06	0.000478749
NM_001320886	ATP5F1C	0.698615	8.06896	2.96018e-06	0.000478749
NM_001199772	PSMA5	0.698346	7.06869	1.09637e-05	0.00122669
NM_002790	PSMA5	0.698345	7.06869	1.07315e-05	0.00121457
NM_001199774	PSMA5	0.698253	7.06857	1.09705e-05	0.00122669
NM_001199773	PSMA5	0.69823	7.06862	1.09917e-05	0.00122669
NM_022334	ITGB1BP1	0.692906	5.4602	0.0004859	0.0199463
NM_001319068	ITGB1BP1	0.691207	5.48619	0.000526942	0.0211086
NM_002966	S100A10	0.686888	8.2143	4.61423e-05	0.00357581
NM_001319070	ITGB1BP1	0.684373	5.43662	0.00048026	0.0197959
NM_004255	COX5A	0.683985	7.63106	2.51545e-05	0.00233832
NM_004763	ITGB1BP1	0.683912	5.46977	0.000509425	0.0205747
NM_001319067	ITGB1BP1	0.679134	5.48785	0.000599898	0.0229341
NM_001319069	ITGB1BP1	0.677772	5.42518	0.000536743	0.0213279
NM_001319066	ITGB1BP1	0.677248	5.49784	0.000626047	0.0236405
NM_003564	TAGLN2	0.666325	8.29012	8.60032e-05	0.00567305
NM_001277223	TAGLN2	0.666299	8.29006	8.62868e-05	0.00567665
NM_001277224	TAGLN2	0.666281	8.29007	8.60904e-05	0.00567305
NM_006788	RALBP1	0.663962	6.20329	5.39393e-05	0.00394357
NM_015315	LARP1	0.659483	6.23692	0.000785545	0.0272021
NM_014412	CACYBP	0.656884	7.5227	2.69457e-05	0.00247044
NM_001007214	CACYBP	0.656511	7.50858	2.86865e-05	0.00252329
NM_001270952	UCHL3	0.654938	5.60648	0.000890408	0.0288948
NM_006002	UCHL3	0.654502	5.60475	0.000905267	0.0292496
NM_001199958	NDUFB5	0.645771	5.89074	0.000279744	0.0135854
NM_006830	UQCR11	0.6456	6.23451	0.000819351	0.027867
NM_002492	NDUFB5	0.641045	5.89507	0.000312142	0.0145757
NM_001199957	NDUFB5	0.640384	5.89197	0.000316893	0.0146778
NM_021074	NDUFV2	0.639126	6.56267	0.00030828	0.0144695
NM_001697	ATP5PO	0.638429	7.77562	3.21418e-05	0.00272254
NM_015895	GMNN	0.636123	6.33652	0.000347675	0.015595
NM_001251989	GMNN	0.636058	6.33638	0.000348412	0.015595
NM_001251991	GMNN	0.635066	6.27955	0.000395461	0.017335
NM_001251990	GMNN	0.634325	6.32249	0.000362539	0.016139
NM_018464	CISD1	0.634092	5.96365	0.000478836	0.0197779
NM_001002258	ATP5MC3	0.627184	8.03772	2.95163e-05	0.00256442
NM_001689	ATP5MC3	0.62706	8.0376	2.95743e-05	0.00256442
NM_001190329	ATP5MC3	0.625276	8.04617	2.90783e-05	0.00254928
NM_001320929	GTF2A2	0.616764	6.87584	4.20436e-05	0.00334886
NM_001320930	GTF2A2	0.616582	6.88517	4.0024e-05	0.00323299
NM_004492	GTF2A2	0.616258	6.87183	4.07584e-05	0.00328208
NM_001863	COX6B1	0.604072	7.33413	0.000864385	0.0284661
NM_001282605	PTGES3	0.603824	7.75459	0.000547592	0.0215091
NM_001282601	PTGES3	0.603645	7.75596	0.000552042	0.0216627
NM_001282603	PTGES3	0.603138	7.75651	0.000537559	0.0213279
NM_006601	PTGES3	0.60307	7.75676	0.000536555	0.0213279
NM_001282602	PTGES3	0.602968	7.75665	0.000537656	0.0213279
NM_001282604	PTGES3	0.598606	7.76298	0.000565371	0.0220724
NM_001688	ATP5PB	0.586987	7.63034	8.52045e-05	0.0056332
NM_004551	NDUFS3	0.583657	6.43238	0.000321845	0.0148556
NM_006082	TUBA1B	0.544228	9.59923	0.000324719	0.014952
NM_001301020	OAZ1	0.524678	8.45409	0.000738338	0.026468
NM_004152	OAZ1	0.524655	8.45414	0.000739137	0.026468
NM_002792	PSMA7	0.517875	7.85555	0.000348551	0.015595
NM_001305626	CALM2	0.506221	8.92822	0.000251917	0.0125379
NM_001305624	CALM2	0.505938	8.92876	0.000256004	0.0126894
NM_001743	CALM2	0.505917	8.92871	0.000256226	0.0126894
NM_001305625	CALM2	0.505697	8.92704	0.000257267	0.0127252
NM_002787	PSMA2	0.472569	7.49762	0.000692718	0.0255795
NM_001207	BTF3	0.455321	7.86274	0.000446564	0.018873
NM_001037637	BTF3	0.454916	7.86347	0.000449777	0.0189688
