# Supplementary material for: The effects of aging on molecular modulators of human embryo implantation
Source: iScience. 2021 Jun 19;24(7):102751. doi: 10.1016/j.isci.2021.102751 (PMC8271113; doi:10.1016/j.isci.2021.102751)
Supplement: Table S5. Gene product interactions identified by GeneMANIA Cytoscape module between maternal (M) and fetal (F) products of chronological and reproductive biological maternal age,related to Figure 4 and STAR methods [file mmc6.xlsx]

## Sheet: rbaYMA-rbaAMA
Table S5. Gene product interactions identified by GeneMANIA Cytoscape module between maternal (M) and fetal (F) products of chronological and reproductive biological maternal age. Related to Figure 4 and STAR methods.
Chronological age					Chronological age					Biological Age					Biological Age
Gene 1	Maternal (M)/Fetal (F)	Gene 2	Maternal (M)/Fetal (F)		Entrez ID	Gene name	Gene description	Maternal (M)/Fetal (F)		Gene 1	Maternal (M)/Fetal (F)	Gene 2	Maternal (M)/Fetal (F)		RefSeq ID	Entrez ID	Gene name	Gene description
UBB	F	APOL2	M		185	AGTR1	angiotensin II receptor type 1(AGTR1)	M		NM_005348	F	NM_000492	M		NM_000014	2	A2M	alpha-2-macroglobulin(A2M)
ATP6V1B1	F	ATP6V0A1	M		301	ANXA1	annexin A1(ANXA1)	M		NM_004663	F	NM_000492	M		NM_000096	1356	CP	ceruloplasmin(CP)
ATP6V1B1	F	ATP6V1C2	M		23780	APOL2	apolipoprotein L2(APOL2)	M		NM_002787	F	NM_000492	M		NM_000146	2512	FTL	ferritin light chain(FTL)
UBE2L3	F	CBLC	M		535	ATP6V0A1	ATPase H+ transporting V0 subunit a1(ATP6V0A1)	M		NM_006601	F	NM_000492	M		NM_000212	3690	ITGB3	integrin subunit beta 3(ITGB3)
ATP6V1B1	F	CD9	M		245973	ATP6V1C2	ATPase H+ transporting V1 subunit C2(ATP6V1C2)	M		NM_002790	F	NM_000492	M		NM_000270	4860	PNP	purine nucleoside phosphorylase(PNP)
ANXA2	F	CEACAM1	M		825	CAPN3	calpain 3(CAPN3)	M		NM_001343	F	NM_000492	M		NM_000303	5373	PMM2	phosphomannomutase 2(PMM2)
ECHS1	F	CNDP2	M		23624	CBLC	Cbl proto-oncogene C(CBLC)	M		NM_018955	F	NM_000492	M		NM_000492	1080	CFTR	cystic fibrosis transmembrane conductance regulator(CFTR)
NANS	F	CNDP2	M		928	CD9	CD9 molecule(CD9)	M		NM_002273	F	NM_000492	M		NM_000494	1308	COL17A1	collagen type XVII alpha 1 chain(COL17A1)
ANXA2	F	LIMA1	M		634	CEACAM1	carcinoembryonic antigen related cell adhesion molecule 1(CEACAM1)	M		NM_001692	F	NM_001769	M		NM_000506	2147	F2	coagulation factor II, thrombin(F2)
DAB2	F	LIMA1	M		1080	CFTR	cystic fibrosis transmembrane conductance regulator(CFTR)	M		NM_001040033	F	NM_001769	M		NM_000623	624	BDKRB2	bradykinin receptor B2(BDKRB2)
ATP6V1B1	F	LIMA1	M		55748	CNDP2	CNDP dipeptidase 2 (metallopeptidase M20 family)(CNDP2)	M		NM_005348	F	NM_153048	M		NM_000700	301	ANXA1	annexin A1(ANXA1)
DAB2	F	APLP2	M		54935	DUSP23	dual specificity phosphatase 23(DUSP23)	M		NM_006082	F	NM_153048	M		NM_000857	2983	GUCY1B3	guanylate cyclase 1 soluble subunit beta(GUCY1B3)
TKT	F	COTL1	M		1956	EGFR	epidermal growth factor receptor(EGFR)	M		NM_001343	F	NM_153048	M		NM_000864	3352	HTR1D	5-hydroxytryptamine receptor 1D(HTR1D)
TAGLN2	F	COTL1	M		2534	FYN	FYN proto-oncogene, Src family tyrosine kinase(FYN)	M		NM_173060	F	NM_153048	M		NM_000912	4986	OPRK1	opioid receptor kappa 1(OPRK1)
MDH2	F	COTL1	M		999	CDH1	cadherin 1(CDH1)	M		NM_005348	F	NM_014215	M		NM_001005731	3691	ITGB4	integrin subunit beta 4(ITGB4)
LRP2	F	SERPINE1	M		51474	LIMA1	LIM domain and actin binding 1(LIMA1)	M		NM_001692	F	NM_005177	M		NM_001024466	6648	SOD2	superoxide dismutase 2, mitochondrial(SOD2)
HINT1	F	ARSB	M		2065	ERBB3	erb-b2 receptor tyrosine kinase 3(ERBB3)	M		NM_005348	F	NM_004360	M		NM_001025434	1728	NQO1	NAD(P)H quinone dehydrogenase 1(NQO1)
ATP6V1B1	F	ATP6V1A	M		5663	PSEN1	presenilin 1(PSEN1)	M		NM_199187	F	NM_004360	M		NM_001040033	963	CD53	CD53 molecule(CD53)
PRDX2	F	ATP6V1A	M		334	APLP2	amyloid beta precursor like protein 2(APLP2)	M		NM_002273	F	NM_004360	M		NM_001085	12	SERPINA3	serpin family A member 3(SERPINA3)
LRP2	F	ITGB1BP1	M		7430	EZR	ezrin(EZR)	M		NM_000146	F	NM_000096	M		NM_001098213	3269	HRH1	histamine receptor H1(HRH1)
ANXA2	F	NCKAP1L	M		23406	COTL1	coactosin like F-actin binding protein 1(COTL1)	M		NM_001692	F	NM_016357	M		NM_001100168	1234	CCR5	C-C motif chemokine receptor 5 (gene/pseudogene)(CCR5)
ANXA2	F	AHNAK	M		8766	RAB11A	RAB11A, member RAS oncogene family(RAB11A)	M		NM_080426	F	NM_006219	M		NM_001114185	4598	MVK	mevalonate kinase(MVK)
PEBP1	F	LGALS3	M		10397	NDRG1	N-myc downstream regulated 1(NDRG1)	M		NM_005348	F	NM_172084	M		NM_001114752	1604	CD55	CD55 molecule (Cromer blood group)(CD55)
LRP2	F	THBS1	M		10135	NAMPT	nicotinamide phosphoribosyltransferase(NAMPT)	M		NM_001743	F	NM_001684	M		NM_001127500	4233	MET	MET proto-oncogene, receptor tyrosine kinase(MET)
ATP6V1B1	F	MYOF	M		5054	SERPINE1	serpin family E member 1(SERPINE1)	M		NM_005348	F	NM_018423	M		NM_001127621	2582	GALE	UDP-galactose-4-epimerase(GALE)
ATP6V1B1	F	RALB	M		1410	CRYAB	crystallin alpha B(CRYAB)	M		NM_005348	F	NM_000857	M		NM_001127716	2108	ETFA	electron transfer flavoprotein alpha subunit(ETFA)
ATP6V1B1	F	ATP6V1B2	M		2026	ENO2	enolase 2(ENO2)	M		NM_005348	F	NM_001982	M		NM_001160111	4846	NOS3	nitric oxide synthase 3(NOS3)
ATP6V1B1	F	STOM	M		411	ARSB	arylsulfatase B(ARSB)	M		NM_006601	F	NM_001982	M		NM_001160234	476	ATP1A1	ATPase Na+/K+ transporting subunit alpha 1(ATP1A1)
UBE2L3	F	EPB41	M		523	ATP6V1A	ATPase H+ transporting V1 subunit A(ATP6V1A)	M		NM_173060	F	NM_001982	M		NM_001161729	5320	PLA2G2A	phospholipase A2 group IIA(PLA2G2A)
PEBP1	F	EPB41	M		5997	RGS2	regulator of G-protein signaling 2(RGS2)	M		NM_199187	F	NM_000494	M		NM_001165413	5054	SERPINE1	serpin family E member 1(SERPINE1)
PSMA5	F	CCR5	M		6696	SPP1	secreted phosphoprotein 1(SPP1)	M		NM_005174	F	NM_022977	M		NM_001165947	3356	HTR2A	5-hydroxytryptamine receptor 2A(HTR2A)
ANXA2	F	CTSB	M		9270	ITGB1BP1	integrin subunit beta 1 binding protein 1(ITGB1BP1)	M		NM_080426	F	NM_016194	M		NM_001168338	5340	PLG	plasminogen(PLG)
LRP2	F	CTSB	M		3071	NCKAP1L	NCK associated protein 1 like(NCKAP1L)	M		NM_005174	F	NM_206925	M		NM_001193544	309	ANXA6	annexin A6(ANXA6)
ANXA2	F	AHNAK2	M		79026	AHNAK	AHNAK nucleoprotein(AHNAK)	M		NM_005348	F	NM_183337	M		NM_001256531	706	TSPO	translocator protein(TSPO)
ANXA2	F	S100A4	M		7533	YWHAH	tyrosine 3-monooxygenase/tryptophan 5-monooxygenase activation protein eta(YWHAH)	M		NM_080426	F	NM_001955	M		NM_001258023	2890	GRIA1	glutamate ionotropic receptor AMPA type subunit 1(GRIA1)
CACYBP	F	S100A6	M		3958	LGALS3	galectin 3(LGALS3)	M		NM_004663	F	NM_007318	M		NM_001258028	7086	TKT	transketolase(TKT)
ANXA2	F	S100A6	M		3939	LDHA	lactate dehydrogenase A(LDHA)	M		NM_006082	F	NM_007318	M		NM_001343	1601	DAB2	DAB2, clathrin adaptor protein(DAB2)
DAB2	F	FCHO2	M		7057	THBS1	thrombospondin 1(THBS1)	M		NM_001127716	F	NM_007318	M		NM_001386	1808	DPYSL2	dihydropyrimidinase like 2(DPYSL2)
ATP6V1B1	F	FTH1	M		26509	MYOF	myoferlin(MYOF)	M		NM_002790	F	NM_007318	M		NM_001444	2171	FABP5	fatty acid binding protein 5(FABP5)
WNT6	F	FZD9	M		5899	RALB	RAS like proto-oncogene B(RALB)	M		NM_018946	F	NM_005348	M		NM_001553	3490	IGFBP7	insulin like growth factor binding protein 7(IGFBP7)
OPRK1	M	WLS	F		5295	PIK3R1	phosphoinositide-3-kinase regulatory subunit 1(PIK3R1)	M		NM_006601	F	NM_005348	M		NM_001642	334	APLP2	amyloid beta precursor like protein 2(APLP2)
EPB41	M	CACYBP	F		4478	MSN	moesin(MSN)	M		NM_014412	F	NM_005348	M		NM_001684	493	ATP2B4	ATPase plasma membrane Ca2+ transporting 4(ATP2B4)
VCAM1	M	CACYBP	F		526	ATP6V1B2	ATPase H+ transporting V1 subunit B2(ATP6V1B2)	M		NM_033157	F	NM_005348	M		NM_001688	515	ATP5F1	ATP synthase, H+ transporting, mitochondrial Fo complex subunit B1(ATP5F1)
ERBB2	M	CACYBP	F		2040	STOM	stomatin(STOM)	M		NM_004104	F	NM_005348	M		NM_001690	523	ATP6V1A	ATPase H+ transporting V1 subunit A(ATP6V1A)
FKBP5	M	CACYBP	F		6251	RSU1	Ras suppressor protein 1(RSU1)	M		NM_022334	F	NM_004525	M		NM_001692	525	ATP6V1B1	ATPase H+ transporting V1 subunit B1(ATP6V1B1)
ANXA2	F	CACYBP	F		2035	EPB41	erythrocyte membrane protein band 4.1(EPB41)	M		NM_001343	F	NM_004525	M		NM_001693	526	ATP6V1B2	ATPase H+ transporting V1 subunit B2(ATP6V1B2)
NTRK1	M	CACYBP	F		1234	CCR5	C-C motif chemokine receptor 5 (gene/pseudogene)(CCR5)	M		NM_005174	F	NM_194449	M		NM_001697	539	ATP5O	ATP synthase, H+ transporting, mitochondrial F1 complex, O subunit(ATP5O)
EZR	M	GPX4	F		4356	MPP3	membrane palmitoylated protein 3(MPP3)	M		NM_024911	F	NM_000912	M		NM_001743	805	CALM2	calmodulin 2(CALM2)
ENO2	M	GPX4	F		7412	VCAM1	vascular cell adhesion molecule 1(VCAM1)	M		NM_001343	F	NM_001642	M		NM_001767	914	CD2	CD2 molecule(CD2)
TKT	F	GPX4	F		5284	PIGR	polymeric immunoglobulin receptor(PIGR)	M		NM_000146	F	NM_000146	M		NM_001769	928	CD9	CD9 molecule(CD9)
TAGLN2	F	GPX4	F		7048	TGFBR2	transforming growth factor beta receptor 2(TGFBR2)	M		NM_005891	F	NM_080426	M		NM_001885	1410	CRYAB	crystallin alpha B(CRYAB)
HINT1	F	GPX4	F		1508	CTSB	cathepsin B(CTSB)	M		NM_012212	F	NM_002567	M		NM_001955	1906	EDN1	endothelin 1(EDN1)
PRDX2	F	GPX4	F		4088	SMAD3	SMAD family member 3(SMAD3)	M		NM_001025434	F	NM_002291	M		NM_001972	1991	ELANE	elastase, neutrophil expressed(ELANE)
SOD2	M	GPX4	F		2786	GNG4	G protein subunit gamma 4(GNG4)	M		NM_003849	F	NM_005944	M		NM_001982	2065	ERBB3	erb-b2 receptor tyrosine kinase 3(ERBB3)
ANXA1	M	DYSF	F		6774	STAT3	signal transducer and activator of transcription 3(STAT3)	M		NM_003494	F	NM_173090	M		NM_001985	2109	ETFB	electron transfer flavoprotein beta subunit(ETFB)
CAPN3	M	DYSF	F		5604	MAP2K1	mitogen-activated protein kinase kinase 1(MAP2K1)	M		NM_173060	F	NM_003379	M		NM_002032	2495	FTH1	ferritin heavy chain 1(FTH1)
MSN	M	DYSF	F		2745	GLRX	glutaredoxin(GLRX)	M		NM_015028	F	NM_001386	M		NM_002069	2770	GNAI1	G protein subunit alpha i1(GNAI1)
ANXA2	F	DYSF	F		2	A2M	alpha-2-macroglobulin(A2M)	M		NM_005348	F	NM_018946	M		NM_002076	2799	GNS	glucosamine (N-acetyl)-6-sulfatase(GNS)
ERBB3	M	ANXA2	F		113146	AHNAK2	AHNAK nucleoprotein 2(AHNAK2)	M		NM_018235	F	NM_018946	M		NM_002227	3716	JAK1	Janus kinase 1(JAK1)
VCAM1	M	ANXA2	F		6275	S100A4	S100 calcium binding protein A4(S100A4)	M		NM_015028	F	NM_018946	M		NM_002253	3791	KDR	kinase insert domain receptor(KDR)
ERRFI1	M	ANXA2	F		837	CASP4	caspase 4(CASP4)	M		NM_033157	F	NM_024991	M		NM_002273	3856	KRT8	keratin 8(KRT8)
GRB2	M	ANXA2	F		6277	S100A6	S100 calcium binding protein A6(S100A6)	M		NM_005348	F	NM_004117	M		NM_002276	3880	KRT19	keratin 19(KRT19)
NTRK1	M	ANXA2	F		830	CAPZA2	capping actin protein of muscle Z-line alpha subunit 2(CAPZA2)	M		NM_006601	F	NM_004117	M		NM_002291	3912	LAMB1	laminin subunit beta 1(LAMB1)
PLG	M	ANXA2	F		7052	TGM2	transglutaminase 2(TGM2)	M		NM_199187	F	NM_004415	M		NM_002298	3936	LCP1	lymphocyte cytosolic protein 1(LCP1)
DUSP23	M	DBI	F		6453	ITSN1	intersectin 1(ITSN1)	M		NM_002273	F	NM_004415	M		NM_002350	4067	LYN	LYN proto-oncogene, Src family tyrosine kinase(LYN)
LGALS3	M	DBI	F		4067	LYN	LYN proto-oncogene, Src family tyrosine kinase(LYN)	M		NM_007183	F	NM_004415	M		NM_002447	4486	MST1R	macrophage stimulating 1 receptor(MST1R)
PCDH1	M	DBI	F		3690	ITGB3	integrin subunit beta 3(ITGB3)	M		NM_018955	F	NM_005488	M		NM_002468	4615	MYD88	myeloid differentiation primary response 88(MYD88)
EGFR	M	MDH1	F		2064	ERBB2	erb-b2 receptor tyrosine kinase 2(ERBB2)	M		NM_020548	F	NM_001256531	M		NM_002475	140465	MYL6B	myosin light chain 6B(MYL6B)
LDHA	M	MDH1	F		54206	ERRFI1	ERBB receptor feedback inhibitor 1(ERRFI1)	M		NM_005918	F	NM_002863	M		NM_002529	4914	NTRK1	neurotrophic receptor tyrosine kinase 1(NTRK1)
MPP3	M	MDH1	F		115548	FCHO2	FCH domain only 2(FCHO2)	M		NM_003849	F	NM_002863	M		NM_002567	5037	PEBP1	phosphatidylethanolamine binding protein 1(PEBP1)
GLRX	M	MDH1	F		2289	FKBP5	FK506 binding protein 5(FKBP5)	M		NM_005174	F	NM_002863	M		NM_002591	5105	PCK1	phosphoenolpyruvate carboxykinase 1(PCK1)
NTRK1	M	MDH1	F		2495	FTH1	ferritin heavy chain 1(FTH1)	M		NM_002787	F	NM_002792	M		NM_002609	5159	PDGFRB	platelet derived growth factor receptor beta(PDGFRB)
SOD2	M	MDH1	F		8326	FZD9	frizzled class receptor 9(FZD9)	M		NM_002790	F	NM_002792	M		NM_002644	5284	PIGR	polymeric immunoglobulin receptor(PIGR)
CFTR	M	PSMA5	F		2885	GRB2	growth factor receptor bound protein 2(GRB2)	M		NM_004547	F	NM_006471	M		NM_002648	5292	PIM1	Pim-1 proto-oncogene, serine/threonine kinase(PIM1)
PSEN1	M	PSMA5	F		3691	ITGB4	integrin subunit beta 4(ITGB4)	M		NM_015028	F	NM_006471	M		NM_002649	5294	PIK3CG	phosphatidylinositol-4,5-bisphosphate 3-kinase catalytic subunit gamma(PIK3CG)
VCAM1	M	PSMA5	F		79971	WLS	wntless Wnt ligand secretion mediator(WLS)	F		NM_080426	F	NM_001165947	M		NM_002705	5493	PPL	periplakin(PPL)
UBE2L3	F	PSMA5	F		27101	CACYBP	calcyclin binding protein(CACYBP)	F		NM_004092	F	NM_199330	M		NM_002755	5604	MAP2K1	mitogen-activated protein kinase kinase 1(MAP2K1)
NTRK1	M	PSMA5	F		2879	GPX4	glutathione peroxidase 4(GPX4)	F		NM_005348	F	NM_175610	M		NM_002787	5683	PSMA2	proteasome subunit alpha 2(PSMA2)
EZR	M	TKT	F		8291	DYSF	dysferlin(DYSF)	F		NM_002273	F	NM_175610	M		NM_002790	5686	PSMA5	proteasome subunit alpha 5(PSMA5)
LDHA	M	TKT	F		302	ANXA2	annexin A2(ANXA2)	F		NM_001193544	F	NM_175610	M		NM_002792	5688	PSMA7	proteasome subunit alpha 7(PSMA7)
MSN	M	TKT	F		1622	DBI	diazepam binding inhibitor, acyl-CoA binding protein(DBI)	F		NM_033515	F	NM_133639	M		NM_002825	5764	PTN	pleiotrophin(PTN)
RSU1	M	TKT	F		4190	MDH1	malate dehydrogenase 1(MDH1)	F		NM_005348	F	NM_006096	M		NM_002863	5836	PYGL	phosphorylase, glycogen, liver(PYGL)
GLRX	M	TKT	F		5686	PSMA5	proteasome subunit alpha 5(PSMA5)	F		NM_018235	F	NM_006096	M		NM_002867	5865	RAB3B	RAB3B, member RAS oncogene family(RAB3B)
NANS	F	TKT	F		7332	UBE2L3	ubiquitin conjugating enzyme E2 L3(UBE2L3)	F		NM_004104	F	NM_006096	M		NM_002881	5899	RALB	RAS like proto-oncogene B(RALB)
NTRK1	M	TKT	F		7086	TKT	transketolase(TKT)	F		NM_001127716	F	NM_001985	M		NM_002923	5997	RGS2	regulator of G-protein signaling 2(RGS2)
SOD2	M	TKT	F		8407	TAGLN2	transgelin 2(TAGLN2)	F		NM_000146	F	NM_005746	M		NM_002966	6281	S100A10	S100 calcium binding protein A10(S100A10)
SRI	M	TKT	F		7314	UBB	ubiquitin B(UBB)	F		NM_021034	F	NM_005746	M		NM_002984	6351	CCL4	C-C motif chemokine ligand 4(CCL4)
EZR	M	TAGLN2	F		4191	MDH2	malate dehydrogenase 2(MDH2)	F		NM_001193544	F	NM_005746	M		NM_003024	6453	ITSN1	intersectin 1(ITSN1)
ENO2	M	TAGLN2	F		6576	SLC25A1	solute carrier family 25 member 1(SLC25A1)	F		NM_080426	F	NM_002649	M		NM_003177	6850	SYK	spleen associated tyrosine kinase(SYK)
MSN	M	TAGLN2	F		57447	NDRG2	NDRG family member 2(NDRG2)	F		NM_000146	F	NM_002825	M		NM_003242	7048	TGFBR2	transforming growth factor beta receptor 2(TGFBR2)
VCAM1	M	TAGLN2	F		1601	DAB2	DAB2, clathrin adaptor protein(DAB2)	F		NM_005174	F	NM_002825	M		NM_003246	7057	THBS1	thrombospondin 1(THBS1)
CACYBP	F	TAGLN2	F		2171	FABP5	fatty acid binding protein 5(FABP5)	F		NM_005348	F	NM_001127500	M		NM_003278	7123	CLEC3B	C-type lectin domain family 3 member B(CLEC3B)
TKT	F	TAGLN2	F		525	ATP6V1B1	ATPase H+ transporting V1 subunit B1(ATP6V1B1)	F		NM_004525	F	NM_001165413	M		NM_003290	7171	TPM4	tropomyosin 4(TPM4)
FABP3	F	TAGLN2	F		3936	LCP1	lymphocyte cytosolic protein 1(LCP1)	F		NM_199187	F	NM_001165413	M		NM_003295	7178	TPT1	tumor protein, translationally-controlled 1(TPT1)
HINT1	F	TAGLN2	F		5037	PEBP1	phosphatidylethanolamine binding protein 1(PEBP1)	F		NM_002792	F	NM_002787	M		NM_003376	7422	VEGFA	vascular endothelial growth factor A(VEGFA)
PSAT1	M	TAGLN2	F		5134	PDCD2	programmed cell death 2(PDCD2)	F		NM_002790	F	NM_002787	M		NM_003379	7430	EZR	ezrin(EZR)
CFTR	M	UBB	F		5865	RAB3B	RAB3B, member RAS oncogene family(RAB3B)	F		NM_015028	F	NM_002787	M		NM_003405	7533	YWHAH	tyrosine 3-monooxygenase/tryptophan 5-monooxygenase activation protein eta(YWHAH)
EGFR	M	UBB	F		1892	ECHS1	enoyl-CoA hydratase, short chain 1(ECHS1)	F		NM_018955	F	NM_002787	M		NM_003463	7803	PTP4A1	protein tyrosine phosphatase type IVA, member 1(PTP4A1)
VCAM1	M	UBB	F		2170	FABP3	fatty acid binding protein 3(FABP3)	F		NM_005174	F	NM_024429	M		NM_003494	8291	DYSF	dysferlin(DYSF)
LYN	M	UBB	F		4036	LRP2	LDL receptor related protein 2(LRP2)	F		NM_001697	F	NM_024429	M		NM_003508	8326	FZD9	frizzled class receptor 9(FZD9)
ERBB2	M	UBB	F		7476	WNT7A	Wnt family member 7A(WNT7A)	F		NM_002567	F	NM_012212	M		NM_003564	8407	TAGLN2	transgelin 2(TAGLN2)
NTRK1	M	UBB	F		3094	HINT1	histidine triad nucleotide binding protein 1(HINT1)	F		NM_181652	F	NM_012212	M		NM_003625	8499	PPFIA2	PTPRF interacting protein alpha 2(PPFIA2)
RIPK3	M	UBB	F		7001	PRDX2	peroxiredoxin 2(PRDX2)	F		NM_005918	F	NM_001885	M		NM_003761	8673	VAMP8	vesicle associated membrane protein 8(VAMP8)
SYK	M	UBB	F		39	ACAT2	acetyl-CoA acetyltransferase 2(ACAT2)	F		NM_005348	F	NM_006601	M		NM_003849	8802	SUCLG1	succinate-CoA ligase alpha subunit(SUCLG1)
CRYAB	M	MDH2	F		7475	WNT6	Wnt family member 6(WNT6)	F		NM_002273	F	NM_199187	M		NM_003991	1910	EDNRB	endothelin receptor type B(EDNRB)
VCAM1	M	MDH2	F		23555	tspan15	tetraspanin 15(TSPAN15)	F		NM_007183	F	NM_199187	M		NM_004039	302	ANXA2	annexin A2(ANXA2)
UBE2L3	F	MDH2	F		51506	UFC1	ubiquitin-fold modifier conjugating enzyme 1(UFC1)	F		NM_005348	F	NM_139014	M		NM_004092	1892	ECHS1	enoyl-CoA hydratase, short chain 1(ECHS1)
NTRK1	M	MDH2	F		54187	NANS	N-acetylneuraminate synthase(NANS)	F		NM_080426	F	NM_139014	M		NM_004102	2170	FABP3	fatty acid binding protein 3(FABP3)
WARS	M	MDH2	F		10410	IFITM3	interferon induced transmembrane protein 3(IFITM3)	F		NM_006663	F	NM_139014	M		NM_004104	2194	FASN	fatty acid synthase(FASN)
CASP4	M	SLC25A1	F		4914	NTRK1	neurotrophic receptor tyrosine kinase 1(NTRK1)	M		NM_199187	F	NM_139014	M		NM_004117	2289	FKBP5	FK506 binding protein 5(FKBP5)
NTRK1	M	SLC25A1	F		4986	OPRK1	opioid receptor kappa 1(OPRK1)	M		NM_002298	F	NM_139014	M		NM_004251	9367	RAB9A	RAB9A, member RAS oncogene family(RAB9A)
NDRG1	M	NDRG2	F		5097	PCDH1	protocadherin 1(PCDH1)	M		NM_173060	F	NM_139014	M		NM_004255	9377	Cox5a	cytochrome c oxidase subunit 5A(COX5A)
CFTR	M	DAB2	F		5105	PCK1	phosphoenolpyruvate carboxykinase 1(PCK1)	M		NM_002273	F	NM_139014	M		NM_004280	9521	EEF1E1	eukaryotic translation elongation factor 1 epsilon 1(EEF1E1)
FYN	M	DAB2	F		5159	PDGFRB	platelet derived growth factor receptor beta(PDGFRB)	M		NM_002276	F	NM_139014	M		NM_004360	999	CDH1	cadherin 1(CDH1)
PIK3R1	M	DAB2	F		5340	PLG	plasminogen(PLG)	M		NM_015028	F	NM_001024466	M		NM_004415	1832	DSP	desmoplakin(DSP)
TGFBR2	M	DAB2	F		5493	PPL	periplakin(PPL)	M		NM_003849	F	NM_001024466	M		NM_004433	1999	ELF3	E74 like ETS transcription factor 3(ELF3)
SMAD3	M	DAB2	F		5519	PPP2R1B	protein phosphatase 2 scaffold subunit Abeta(PPP2R1B)	M		NM_005174	F	NM_001024466	M		NM_004448	2064	ERBB2	erb-b2 receptor tyrosine kinase 2(ERBB2)
CAPZA2	M	DAB2	F		29968	PSAT1	phosphoserine aminotransferase 1(PSAT1)	M		NM_006082	F	NM_003463	M		NM_004485	2786	GNG4	G protein subunit gamma 4(GNG4)
ITSN1	M	DAB2	F		8786	RGS11	regulator of G-protein signaling 11(RGS11)	M		NM_005348	F	NM_003376	M		NM_004525	4036	LRP2	LDL receptor related protein 2(LRP2)
ITGB3	M	DAB2	F		58480	RHOU	ras homolog family member U(RHOU)	M		NM_005340	F	NM_198709	M		NM_004547	4710	NDUFB4	NADH:ubiquinone oxidoreductase subunit B4(NDUFB4)
GRB2	M	DAB2	F		11035	RIPK3	receptor interacting serine/threonine kinase 3(RIPK3)	M		NM_014143	F	NM_006598	M		NM_004625	7476	WNT7A	Wnt family member 7A(WNT7A)
LRP2	F	DAB2	F		6281	S100A10	S100 calcium binding protein A10(S100A10)	M		NM_005348	F	NM_002609	M		NM_004663	8766	RAB11A	RAB11A, member RAS oncogene family(RAB11A)
EZR	M	FABP5	F		6282	S100A11	S100 calcium binding protein A11(S100A11)	M		NM_012212	F	NM_001690	M		NM_004735	9208	LRRFIP1	LRR binding FLII interacting protein 1(LRRFIP1)
ENO2	M	FABP5	F		6286	S100P	S100 calcium binding protein P(S100P)	M		NM_001692	F	NM_001690	M		NM_004757	9255	AIMP1	aminoacyl tRNA synthetase complex interacting multifunctional protein 1(AIMP1)
MSN	M	FABP5	F		12	SERPINA3	serpin family A member 3(SERPINA3)	M		NM_005174	F	NM_001690	M		NM_004938	1612	DAPK1	death associated protein kinase 1(DAPK1)
EPB41	M	FABP5	F		7779	SLC30A1	solute carrier family 30 member 1(SLC30A1)	M		NM_002792	F	NM_178313	M		NM_005018	5133	PDCD1	programmed cell death 1(PDCD1)
GRB2	M	FABP5	F		6648	SOD2	superoxide dismutase 2, mitochondrial(SOD2)	M		NM_015028	F	NM_178313	M		NM_005174	509	ATP5C1	ATP synthase, H+ transporting, mitochondrial F1 complex, gamma polypeptide 1(ATP5C1)
TKT	F	FABP5	F		6717	SRI	sorcin(SRI)	M		NM_005348	F	NM_212482	M		NM_005177	535	ATP6V0A1	ATPase H+ transporting V0 subunit a1(ATP6V0A1)
TAGLN2	F	FABP5	F		6850	SYK	spleen associated tyrosine kinase(SYK)	M		NM_005984	F	NM_212482	M		NM_005235	2066	ERBB4	erb-b2 receptor tyrosine kinase 4(ERBB4)
HINT1	F	FABP5	F		10043	TOM1	target of myb1 membrane trafficking protein(TOM1)	M		NM_002792	F	NM_212482	M		NM_005239	2114	ETS2	ETS proto-oncogene 2, transcription factor(ETS2)
CNDP2	M	LCP1	F		706	TSPO	translocator protein(TSPO)	M		NM_004663	F	NM_212482	M		NM_005340	3094	HINT1	histidine triad nucleotide binding protein 1(HINT1)
EZR	M	LCP1	F		8673	VAMP8	vesicle associated membrane protein 8(VAMP8)	M		NM_002787	F	NM_212482	M		NM_005348	3320	HSP90AA1	heat shock protein 90 alpha family class A member 1(HSP90AA1)
MSN	M	LCP1	F		7453	WARS	tryptophanyl-tRNA synthetase(WARS)	M		NM_006601	F	NM_212482	M		NM_005356	3932	LCK	LCK proto-oncogene, Src family tyrosine kinase(LCK)
YWHAH	M	PEBP1	F							NM_199187	F	NM_212482	M		NM_005410	6414	SELENOP	selenoprotein P(SELENOP)
PIK3R1	M	PEBP1	F							NM_014412	F	NM_212482	M		NM_005488	10043	TOM1	target of myb1 membrane trafficking protein(TOM1)
MAP2K1	M	PEBP1	F							NM_006082	F	NM_212482	M		NM_005514	3106	HLA-B	major histocompatibility complex, class I, B(HLA-B)
ERRFI1	M	PDCD2	F							NM_198830	F	NM_212482	M		NM_005566	3939	LDHA	lactate dehydrogenase A(LDHA)
FKBP5	M	PDCD2	F							NM_002298	F	NM_212482	M		NM_005620	6282	S100A11	S100 calcium binding protein A11(S100A11)
RAB11A	M	RAB3B	F							NM_002790	F	NM_212482	M		NM_005627	6446	SGK1	serum/glucocorticoid regulated kinase 1(SGK1)
PIGR	M	RAB3B	F							NM_005918	F	NM_212482	M		NM_005633	6654	SOS1	SOS Ras/Rac guanine nucleotide exchange factor 1(SOS1)
EPB41	M	ECHS1	F							NM_001343	F	NM_212482	M		NM_005746	10135	NAMPT	nicotinamide phosphoribosyltransferase(NAMPT)
STAT3	M	ECHS1	F							NM_003564	F	NM_212482	M		NM_005808	10217	CTDSPL	CTD small phosphatase like(CTDSPL)
TGM2	M	ECHS1	F							NM_001258028	F	NM_212482	M		NM_005891	39	ACAT2	acetyl-CoA acetyltransferase 2(ACAT2)
GRB2	M	ECHS1	F							NM_005174	F	NM_212482	M		NM_005902	4088	SMAD3	SMAD family member 3(SMAD3)
NTRK1	M	ECHS1	F							NM_004104	F	NM_212482	M		NM_005918	4191	MDH2	malate dehydrogenase 2(MDH2)
ITGB4	M	FABP3	F							NM_018955	F	NM_212482	M		NM_005944	4345	CD200	CD200 molecule(CD200)
NTRK1	M	FABP3	F							NM_002273	F	NM_212482	M		NM_005980	6286	S100P	S100 calcium binding protein P(S100P)
GNG4	M	WNT7A	F							NM_002276	F	NM_212482	M		NM_005984	6576	SLC25A1	solute carrier family 25 member 1(SLC25A1)
FZD9	M	WNT7A	F							NM_001025434	F	NM_212482	M		NM_006000	7277	tuba4a	tubulin alpha 4a(TUBA4A)
ENO2	M	HINT1	F							NM_015028	F	NM_005633	M		NM_006002	7347	UCHL3	ubiquitin C-terminal hydrolase L3(UCHL3)
TKT	F	HINT1	F							NM_005174	F	NM_001692	M		NM_006009	7846	TUBA1A	tubulin alpha 1a(TUBA1A)
FABP3	F	HINT1	F							NM_005348	F	NM_014412	M		NM_006082	10376	TUBA1B	tubulin alpha 1b(TUBA1B)
PRDX2	F	HINT1	F							NM_015028	F	NM_014412	M		NM_006096	10397	NDRG1	N-myc downstream regulated 1(NDRG1)
PSEN1	M	PRDX2	F							NM_005918	F	NM_001688	M		NM_006142	2810	SFN	stratifin(SFN)
LDHA	M	PRDX2	F							NM_005174	F	NM_001688	M		NM_006144	3001	GZMA	granzyme A(GZMA)
VCAM1	M	PRDX2	F							NM_001697	F	NM_001688	M		NM_006219	5291	pik3cb	phosphatidylinositol-4,5-bisphosphate 3-kinase catalytic subunit beta(PIK3CB)
A2M	M	PRDX2	F							NM_033515	F	NM_021205	M		NM_006471	10627	MYL12A	myosin light chain 12A(MYL12A)
CACYBP	F	PRDX2	F							NM_080426	F	NM_002923	M		NM_006510	5987	TRIM27	tripartite motif containing 27(TRIM27)
ANXA2	F	PRDX2	F							NM_012339	F	NM_002923	M		NM_006598	10723	SLC12A7	solute carrier family 12 member 7(SLC12A7)
PDGFRB	M	PRDX2	F							NM_002567	F	NM_153742	M		NM_006601	10728	PTGES3	prostaglandin E synthase 3(PTGES3)
PPP2R1B	M	PRDX2	F							NM_005918	F	NM_153742	M		NM_006663	10848	PPP1R13L	protein phosphatase 1 regulatory subunit 13 like(PPP1R13L)
UBE2L3	F	ACAT2	F							NM_001040033	F	NM_001767	M		NM_006755	6888	TALDO1	transaldolase 1(TALDO1)
NTRK1	M	ACAT2	F							NM_001114185	F	NM_001127621	M		NM_006870	11034	DSTN	destrin, actin depolymerizing factor(DSTN)
GNG4	M	WNT6	F							NM_005348	F	NM_005627	M		NM_006871	11035	ripk3	receptor interacting serine/threonine kinase 3(RIPK3)
RHOU	M	WNT6	F							NM_001692	F	NM_003761	M		NM_007183	11187	PKP3	plakophilin 3(PKP3)
AGTR1	M	tspan15	F							NM_002273	F	NM_002705	M		NM_007289	4311	MME	membrane metalloendopeptidase(MME)
RGS2	M	tspan15	F							NM_018955	F	NM_006002	M		NM_007318	5663	PSEN1	presenilin 1(PSEN1)
ATP6V1B2	M	UFC1	F							NM_004525	F	NM_022334	M		NM_012212	22949	PTGR1	prostaglandin reductase 1(PTGR1)
TKT	F	UFC1	F							NM_080426	F	NM_005891	M		NM_012339	23555	tspan15	tetraspanin 15(TSPAN15)
TAGLN2	F	UFC1	F							NM_015028	F	NM_005891	M		NM_014143	29126	CD274	CD274 molecule(CD274)
HINT1	F	UFC1	F							NM_002966	F	NM_001168338	M		NM_014215	3645	INSRR	insulin receptor related receptor(INSRR)
EGFR	M	NANS	F							NM_005348	F	NM_033157	M		NM_014412	27101	CACYBP	calcyclin binding protein(CACYBP)
CDH1	M	NANS	F							NM_014899	F	NM_004251	M		NM_014584	30001	ERO1A	endoplasmic reticulum oxidoreductase 1 alpha(ERO1A)
PRDX2	F	NANS	F							NM_005348	F	NM_145259	M		NM_014624	6277	S100A6	S100 calcium binding protein A6(S100A6)
NTRK1	M	NANS	F							NM_080426	F	NM_002591	M		NM_014899	22836	RHOBTB3	Rho related BTB domain containing 3(RHOBTB3)
FYN	M	IFITM3	F							NM_002787	F	NM_002591	M		NM_015028	23043	TNIK	TRAF2 and NCK interacting kinase(TNIK)
NAMPT	M	IFITM3	F							NM_002790	F	NM_002591	M		NM_016147	51400	PPME1	protein phosphatase methylesterase 1(PPME1)
SPP1	M	IFITM3	F							NM_001743	F	NM_002591	M		NM_016194	10681	GNB5	G protein subunit beta 5(GNB5)
PSMA5	F	PCK1	M							NM_004104	F	NM_002591	M		NM_016357	51474	LIMA1	LIM domain and actin binding 1(LIMA1)
ANXA2	F	PPL	M							NM_002966	F	NM_024060	M		NM_016406	51506	UFC1	ubiquitin-fold modifier conjugating enzyme 1(UFC1)
PSMA5	F	PPL	M							NM_015028	F	NM_006870	M		NM_017823	54935	DUSP23	dual specificity phosphatase 23(DUSP23)
ACAT2	F	PSAT1	M							NM_012212	F	NM_181652	M		NM_018235	55748	CNDP2	CNDP dipeptidase 2 (metallopeptidase M20 family)(CNDP2)
CACYBP	F	RGS11	M							NM_005348	F	NM_006000	M		NM_018423	55359	STYK1	serine/threonine/tyrosine kinase 1(STYK1)
ANXA2	F	S100A10	M							NM_018235	F	NM_004092	M		NM_018946	54187	NANS	N-acetylneuraminate synthase(NANS)
ATP6V1B1	F	S100A11	M							NM_015028	F	NM_004092	M		NM_018955	7314	UBB	ubiquitin B(UBB)
CACYBP	F	S100P	M							NM_080426	F	NM_002069	M		NM_018976	54407	SLC38A2	solute carrier family 38 member 2(SLC38A2)
ATP6V1B1	F	SERPINA3	M							NM_005348	F	NM_002253	M		NM_019111	3122	hla-dra	major histocompatibility complex, class II, DR alpha(HLA-DRA)
ATP6V1B1	F	SLC30A1	M							NM_002567	F	NM_003405	M		NM_020145	56904	SH3GLB2	SH3 domain containing GRB2 like endophilin B2(SH3GLB2)
PEBP1	F	SOD2	M							NM_199187	F	NM_003405	M		NM_020328	91	ACVR1B	activin A receptor type 1B(ACVR1B)
UBB	F	TOM1	M							NM_080426	F	NM_002984	M		NM_020350	57085	AGTRAP	angiotensin II receptor associated protein(AGTRAP)
DBI	F	TSPO	M							NM_033128	F	NM_006871	M		NM_020548	1622	DBI	diazepam binding inhibitor, acyl-CoA binding protein(DBI)
ATP6V1B1	F	VAMP8	M							NM_005348	F	NM_006871	M		NM_020672	57402	S100A14	S100 calcium binding protein A14(S100A14)
										NM_018955	F	NM_006871	M		NM_021034	10410	IFITM3	interferon induced transmembrane protein 3(IFITM3)
										NM_002475	F	NM_006871	M		NM_021116	107	ADCY1	adenylate cyclase 1(ADCY1)
										NM_004102	F	NM_001005731	M		NM_021194	7779	SLC30A1	solute carrier family 30 member 1(SLC30A1)
										NM_005918	F	NM_003295	M		NM_021205	58480	RHOU	ras homolog family member U(RHOU)
										NM_005174	F	NM_003295	M		NM_021738	6840	svil	supervillin(SVIL)
										NM_018946	F	NM_018235	M		NM_021991	3728	JUP	junction plakoglobin(JUP)
										NM_004092	F	NM_018235	M		NM_022334	9270	ITGB1BP1	integrin subunit beta 1 binding protein 1(ITGB1BP1)
										NM_033157	F	NM_022844	M		NM_022844	4629	MYH11	myosin heavy chain 11(MYH11)
										NM_006870	F	NM_022844	M		NM_022977	2182	ACSL4	acyl-CoA synthetase long-chain family member 4(ACSL4)
										NM_004255	F	NM_018976	M		NM_024060	79026	AHNAK	AHNAK nucleoprotein(AHNAK)
										NM_005348	F	NM_005566	M		NM_024422	1824	DSC2	desmocollin 2(DSC2)
										NM_018235	F	NM_005566	M		NM_024429	51422	PRKAG2	protein kinase AMP-activated non-catalytic subunit gamma 2(PRKAG2)
										NM_007183	F	NM_024422	M		NM_024911	79971	WLS	wntless Wnt ligand secretion mediator(WLS)
										NM_003494	F	NM_000700	M		NM_024991	10580	sorbs1	sorbin and SH3 domain containing 1(SORBS1)
										NM_002273	F	NM_000700	M		NM_032525	84617	TUBB6	tubulin beta 6 class V(TUBB6)
										NM_005348	F	NM_058179	M		NM_033023	5154	PDGFA	platelet derived growth factor subunit A(PDGFA)
										NM_005891	F	NM_058179	M		NM_033128	85477	SCIN	scinderin(SCIN)
										NM_015028	F	NM_058179	M		NM_033157	800	CALD1	caldesmon 1(CALD1)
										NM_006755	F	NM_058179	M		NM_033295	834	CASP1	caspase 1(CASP1)
										NM_005348	F	NM_020328	M		NM_033306	837	CASP4	caspase 4(CASP4)
										NM_018235	F	NM_002076	M		NM_033515	93663	arhgap18	Rho GTPase activating protein 18(ARHGAP18)
										NM_080426	F	NM_003991	M		NM_058179	29968	PSAT1	phosphoserine aminotransferase 1(PSAT1)
										NM_005348	F	NM_002648	M		NM_080426	2778	GNAS	GNAS complex locus(GNAS)
										NM_004663	F	NM_181700	M		NM_080682	7412	VCAM1	vascular cell adhesion molecule 1(VCAM1)
										NM_016147	F	NM_181700	M		NM_133337	26509	MYOF	myoferlin(MYOF)
										NM_173060	F	NM_033295	M		NM_133639	171177	rhov	ras homolog family member V(RHOV)
										NM_004525	F	NM_003246	M		NM_138782	115548	FCHO2	FCH domain only 2(FCHO2)
										NM_001692	F	NM_133337	M		NM_139014	1432	MAPK14	mitogen-activated protein kinase 14(MAPK14)
										NM_173060	F	NM_003625	M		NM_145259	130399	ACVR1C	activin A receptor type 1C(ACVR1C)
										NM_005918	F	NM_213646	M		NM_147783	1508	CTSB	cathepsin B(CTSB)
										NM_005918	F	NM_000303	M		NM_152227	27131	SNX5	sorting nexin 5(SNX5)
										NM_005174	F	NM_000303	M		NM_153048	2534	FYN	FYN proto-oncogene, Src family tyrosine kinase(FYN)
										NM_005348	F	NM_004448	M		NM_153742	1491	CTH	cystathionine gamma-lyase(CTH)
										NM_018955	F	NM_004448	M		NM_172084	816	CAMK2B	calcium/calmodulin dependent protein kinase II beta(CAMK2B)
										NM_002792	F	NM_002790	M		NM_172198	3752	KCND3	potassium voltage-gated channel subfamily D member 3(KCND3)
										NM_002787	F	NM_002790	M		NM_172362	3756	KCNH1	potassium voltage-gated channel subfamily H member 1(KCNH1)
										NM_173060	F	NM_002790	M		NM_173060	831	CAST	calpastatin(CAST)
										NM_001258028	F	NM_016406	M		NM_173090	825	CAPN3	calpain 3(CAPN3)
										NM_004663	F	NM_172362	M		NM_175610	7082	TJP1	tight junction protein 1(TJP1)
										NM_001692	F	NM_002881	M		NM_177924	427	ASAH1	N-acylsphingosine amidohydrolase 1(ASAH1)
										NM_005348	F	NM_006144	M		NM_178313	6711	SPTBN1	spectrin beta, non-erythrocytic 1(SPTBN1)
										NM_002567	F	NM_181524	M		NM_181524	5295	PIK3R1	phosphoinositide-3-kinase regulatory subunit 1(PIK3R1)
										NM_006082	F	NM_181524	M		NM_181652	25824	PRDX5	peroxiredoxin 5(PRDX5)
										NM_001343	F	NM_181524	M		NM_181700	5519	PPP2R1B	protein phosphatase 2 scaffold subunit Abeta(PPP2R1B)
										NM_173060	F	NM_181524	M		NM_181738	7001	PRDX2	peroxiredoxin 2(PRDX2)
										NM_005348	F	NM_201284	M		NM_182965	8877	SPHK1	sphingosine kinase 1(SPHK1)
										NM_002792	F	NM_201284	M		NM_183337	8786	RGS11	regulator of G-protein signaling 11(RGS11)
										NM_199187	F	NM_201284	M		NM_194449	23239	PHLPP1	PH domain and leucine rich repeat protein phosphatase 1(PHLPP1)
										NM_005174	F	NM_201284	M		NM_198194	2040	STOM	stomatin(STOM)
										NM_018955	F	NM_201284	M		NM_198709	411	ARSB	arylsulfatase B(ARSB)
										NM_002273	F	NM_201284	M		NM_198830	47	ACLY	ATP citrate lyase(ACLY)
										NM_005410	F	NM_201284	M		NM_198951	7052	TGM2	transglutaminase 2(TGM2)
										NM_003849	F	NM_005918	M		NM_199187	3875	KRT18	keratin 18(KRT18)
										NM_005174	F	NM_005918	M		NM_199330	9455	HOMER2	homer scaffolding protein 2(HOMER2)
										NM_006755	F	NM_005918	M		NM_201284	1956	EGFR	epidermal growth factor receptor(EGFR)
										NM_001692	F	NM_001693	M		NM_203343	2035	EPB41	erythrocyte membrane protein band 4.1(EPB41)
										NM_016406	F	NM_001693	M		NM_203506	2885	GRB2	growth factor receptor bound protein 2(GRB2)
										NM_001692	F	NM_198194	M		NM_206925	771	CA12	carbonic anhydrase 12(CA12)
										NM_004525	F	NM_001343	M		NM_212482	2335	FN1	fibronectin 1(FN1)
										NM_002790	F	NM_173060	M		NM_213646	7453	WARS	tryptophanyl-tRNA synthetase(WARS)
										NM_018946	F	NM_015028	M		NM_213662	6774	STAT3	signal transducer and activator of transcription 3(STAT3)
										NM_002787	F	NM_015028	M
										NM_014412	F	NM_015028	M
										NM_005891	F	NM_015028	M
										NM_006870	F	NM_015028	M
										NM_004092	F	NM_015028	M
										NM_004663	F	NM_001258023	M
										NM_001343	F	NM_138782	M
										NM_199187	F	NM_005239	M
										NM_020548	F	NM_017823	M
										NM_002567	F	NM_203343	M
										NM_002792	F	NM_203343	M
										NM_014412	F	NM_203343	M
										NM_004092	F	NM_203343	M
										NM_003564	F	NM_203343	M
										NM_001444	F	NM_203343	M
										NM_001697	F	NM_203343	M
										NM_080426	F	NM_001100168	M
										NM_002790	F	NM_001100168	M
										NM_005348	F	NM_002227	M
										NM_005348	F	NM_080682	M
										NM_002792	F	NM_080682	M
										NM_199187	F	NM_080682	M
										NM_014412	F	NM_080682	M
										NM_006082	F	NM_080682	M
										NM_002790	F	NM_080682	M
										NM_005918	F	NM_080682	M
										NM_003564	F	NM_080682	M
										NM_005174	F	NM_080682	M
										NM_004104	F	NM_080682	M
										NM_018955	F	NM_080682	M
										NM_002273	F	NM_080682	M
										NM_002276	F	NM_080682	M
										NM_006755	F	NM_080682	M
										NM_001697	F	NM_080682	M
										NM_002867	F	NM_002644	M
										NM_001692	F	NM_005620	M
										NM_016147	F	NM_001160234	M
										NM_001127716	F	NM_004433	M
										NM_006870	F	NM_001553	M
										NM_005348	F	NM_003242	M
										NM_001343	F	NM_003242	M
										NM_005918	F	NM_003849	M
										NM_005174	F	NM_003849	M
										NM_199187	F	NM_003278	M
										NM_016406	F	NM_001258028	M
										NM_006755	F	NM_001258028	M
										NM_014412	F	NM_005980	M
										NM_002792	F	NM_004757	M
										NM_004280	F	NM_004757	M
										NM_005348	F	NM_002447	M
										NM_002966	F	NM_147783	M
										NM_080426	F	NM_021116	M
										NM_005348	F	NM_001160111	M
										NM_018955	F	NM_003177	M
										NM_001692	F	NM_005174	M
										NM_005918	F	NM_005174	M
										NM_003849	F	NM_005174	M
										NM_001697	F	NM_005174	M
										NM_005808	F	NM_005902	M
										NM_001343	F	NM_005902	M
										NM_004104	F	NM_003290	M
										NM_005348	F	NM_006009	M
										NM_002787	F	NM_006009	M
										NM_006082	F	NM_006009	M
										NM_014412	F	NM_181738	M
										NM_181652	F	NM_181738	M
										NM_000146	F	NM_002032	M
										NM_001692	F	NM_002032	M
										NM_080426	F	NM_004485	M
										NM_004625	F	NM_004485	M
										NM_005348	F	NM_000623	M
										NM_005348	F	NM_213662	M
										NM_004092	F	NM_213662	M
										NM_002567	F	NM_002755	M
										NM_005348	F	NM_004104	M
										NM_003290	F	NM_004104	M
										NM_002787	F	NM_018955	M
										NM_006002	F	NM_018955	M
										NM_001692	F	NM_021194	M
										NM_199187	F	NM_002273	M
										NM_006082	F	NM_172198	M
										NM_004735	F	NM_002468	M
										NM_007183	F	NM_021991	M
										NM_005348	F	NM_006142	M
										NM_199187	F	NM_006142	M
										NM_007183	F	NM_006142	M
										NM_006082	F	NM_000014	M
										NM_001193544	F	NM_000014	M
										NM_006082	F	NM_032525	M
										NM_177924	F	NM_182965	M
										NM_005918	F	NM_006755	M
										NM_001258028	F	NM_006755	M
										NM_020145	F	NM_020350	M
										NM_000146	F	NM_203506	M
										NM_199187	F	NM_203506	M
										NM_033157	F	NM_203506	M
										NM_004092	F	NM_203506	M
										NM_001343	F	NM_203506	M
										NM_173060	F	NM_203506	M
										NM_002273	F	NM_203506	M
										NM_005348	F	NM_005235	M
										NM_080426	F	NM_000864	M
										NM_080426	F	NM_000506	M
										NM_001025434	F	NM_001025434	M
										NM_003494	F	NM_004039	M
										NM_015028	F	NM_004039	M
										NM_002966	F	NM_004039	M
										NM_005348	F	NM_005356	M
										NM_199187	F	NM_007183	M
										NM_080426	F	NM_001161729	M
										NM_006002	F	NM_001161729	M
										NM_014143	F	NM_005018	M
										NM_004625	F	NM_003508	M
										NM_012212	F	NM_020672	M
										NM_001692	F	NM_001085	M
										NM_002966	F	NM_001114752	M
										NM_004547	F	NM_007289	M
										NM_080426	F	NM_001098213	M
										NM_005348	F	NM_004938	M
										NM_005984	F	NM_033306	M
										NM_005348	F	NM_021738	M
										NM_199187	F	NM_021738	M
										NM_177924	F	NM_033023	M
										NM_198830	F	NM_001972	M
										NM_004255	F	NM_001972	M
										NM_016147	F	NM_014584	M
										NM_014412	F	NM_014624	M
										NM_005348	F	NM_002529	M
										NM_018955	F	NM_002529	M
										NM_016147	F	NM_000270	M
										NM_004092	F	NM_198951	M
										NM_018235	F	NM_198951	M
										NM_002276	F	NM_198951	M
										NM_005348	F	NM_019111	M
										NM_018235	F	NM_019111	M
										NM_006002	F	NM_006510	M
										NM_152227	F	NM_003024	M
										NM_006870	F	NM_003024	M
										NM_001343	F	NM_003024	M
										NM_002567	F	NM_005514	M
										NM_005984	F	NM_005514	M
										NM_002792	F	NM_005514	M
										NM_006601	F	NM_005514	M
										NM_014412	F	NM_005514	M
										NM_005891	F	NM_005514	M
										NM_004092	F	NM_005514	M
										NM_003564	F	NM_005514	M
										NM_001258028	F	NM_005514	M
										NM_005340	F	NM_005514	M
										NM_005174	F	NM_001697	M
										NM_005348	F	NM_002350	M
										NM_018955	F	NM_002350	M
										NM_005348	F	NM_000212	M
										NM_001343	F	NM_000212	M
