# Supplementary material for: The effects of aging on molecular modulators of human embryo implantation
Source: iScience. 2021 Jun 19;24(7):102751. doi: 10.1016/j.isci.2021.102751 (PMC8271113; doi:10.1016/j.isci.2021.102751)
Supplement: Table S6. Significant biological processes (BP) involving the maternal (receptive endometrium) and fetal (young maternal age – YMA or young biological maternal age – rba-YMA) gene products with determined physical interactions according to Cytoscape GeneMANIA module,related to Figure 4 and STAR Meth — The maternal (M) or fetal (F) origin is reported per gene product, along with the number of genes per ontological term (count), the P-Value, Benjamini and false discovery rate (FDR) reported by DAVID. [file mmc7.xlsx]

## Sheet: Sheet1
Reproductive Biological age - Biological processes
Term	Count	%	P-Value	Benjamini	FDR
cell-cell adhesion	22	8.7	8.6E-10	4.6E-7	1.5E-6
negative regulation of apoptotic process	28	11.1	1.2E-9	4.4E-7	2.1E-6
MAPK cascade	20	7.9	1.7E-8	4.4E-6	2.9E-5
signal transduction	41	16.2	6.6E-7	8.8E-5	1.1E-3
GOTERM_BP_DIRECT	cell-cell adhesion
REFSEQ_MRNA	GENE NAME	Species	Maternal(M)/Fetal(F)
NM_024060	AHNAK nucleoprotein(AHNAK)	Homo sapiens	M
NM_016357	LIM domain and actin binding 1(LIMA1)	Homo sapiens	M
NM_004735	LRR binding FLII interacting protein 1(LRRFIP1)	Homo sapiens	F
NM_006096	N-myc downstream regulated 1(NDRG1)	Homo sapiens	M
NM_033515	Rho GTPase activating protein 18(ARHGAP18)	Homo sapiens	F
NM_005620	S100 calcium binding protein A11(S100A11)	Homo sapiens	M
NM_005980	S100 calcium binding protein P(S100P)	Homo sapiens	M
NM_020145	SH3 domain containing GRB2 like endophilin B2(SH3GLB2)	Homo sapiens	F
NM_004039	annexin A2(ANXA2)	Homo sapiens	M
NM_033157	caldesmon 1(CALD1)	Homo sapiens	F
NM_173060	calpastatin(CAST)	Homo sapiens	F
NM_004104	fatty acid synthase(FASN)	Homo sapiens	F
NM_199187	keratin 18(KRT18)	Homo sapiens	F
NM_005566	lactate dehydrogenase A(LDHA)	Homo sapiens	M
NM_002705	periplakin(PPL)	Homo sapiens	M
NM_006663	protein phosphatase 1 regulatory subunit 13 like(PPP1R13L)	Homo sapiens	F
NM_016147	protein phosphatase methylesterase 1(PPME1)	Homo sapiens	F
NM_152227	sorting nexin 5(SNX5)	Homo sapiens	F
NM_178313	spectrin beta, non-erythrocytic 1(SPTBN1)	Homo sapiens	M
NM_006142	stratifin(SFN)	Homo sapiens	M
NM_175610	tight junction protein 1(TJP1)	Homo sapiens	M
NM_003564	transgelin 2(TAGLN2)	Homo sapiens	F
GOTERM_BP_DIRECT	negative regulation of apoptotic process
REFSEQ_MRNA	GENE NAME	Species	Maternal(M)/Fetal(F)
NM_001343	DAB2, clathrin adaptor protein(DAB2)	Homo sapiens	F
NM_001025434	NAD(P)H quinone dehydrogenase 1(NQO1)	Homo sapiens	F
NM_002648	Pim-1 proto-oncogene, serine/threonine kinase(PIM1)	Homo sapiens	M
NM_005902	SMAD family member 3(SMAD3)	Homo sapiens	M
NM_004625	Wnt family member 7A(WNT7A)	Homo sapiens	F
NM_000700	annexin A1(ANXA1)	Homo sapiens	M
NM_173090	calpain 3(CAPN3)	Homo sapiens	M
NM_001885	crystallin alpha B(CRYAB)	Homo sapiens	M
NM_003991	endothelin receptor type B(EDNRB)	Homo sapiens	M
NM_201284	epidermal growth factor receptor(EGFR)	Homo sapiens	M
NM_005235	erb-b2 receptor tyrosine kinase 4(ERBB4)	Homo sapiens	M
NM_199187	keratin 18(KRT18)	Homo sapiens	F
NM_002253	kinase insert domain receptor(KDR)	Homo sapiens	M
NM_002468	myeloid differentiation primary response 88(MYD88)	Homo sapiens	M
NM_181738	peroxiredoxin 2(PRDX2)	Homo sapiens	F
NM_181652	peroxiredoxin 5(PRDX5)	Homo sapiens	F
NM_181524	phosphoinositide-3-kinase regulatory subunit 1(PIK3R1)	Homo sapiens	M
NM_002609	platelet derived growth factor receptor beta(PDGFRB)	Homo sapiens	M
NM_007318	presenilin 1(PSEN1)	Homo sapiens	M
NM_005018	programmed cell death 1(PDCD1)	Homo sapiens	M
NM_213662	signal transducer and activator of transcription 3(STAT3)	Homo sapiens	M
NM_182965	sphingosine kinase 1(SPHK1)	Homo sapiens	M
NM_001024466	superoxide dismutase 2, mitochondrial(SOD2)	Homo sapiens	M
NM_003246	thrombospondin 1(THBS1)	Homo sapiens	M
NM_198951	transglutaminase 2(TGM2)	Homo sapiens	M
NM_003295	tumor protein, translationally-controlled 1(TPT1)	Homo sapiens	M
NM_018955	ubiquitin B(UBB)	Homo sapiens	F
NM_003376	vascular endothelial growth factor A(VEGFA)	Homo sapiens	M
GOTERM_BP_DIRECT	MAPK cascade
REFSEQ_MRNA	GENE NAME	Species	Maternal(M)/Fetal(F)
NM_001100168	C-C motif chemokine receptor 5 (gene/pseudogene)(CCR5)	Homo sapiens	M
NM_153048	FYN proto-oncogene, Src family tyrosine kinase(FYN)	Homo sapiens	M
NM_002227	Janus kinase 1(JAK1)	Homo sapiens	M
NM_005633	SOS Ras/Rac guanine nucleotide exchange factor 1(SOS1)	Homo sapiens	M
NM_172084	calcium/calmodulin dependent protein kinase II beta(CAMK2B)	Homo sapiens	M
NM_001743	calmodulin 2(CALM2)	Homo sapiens	F
NM_201284	epidermal growth factor receptor(EGFR)	Homo sapiens	M
NM_004448	erb-b2 receptor tyrosine kinase 2(ERBB2)	Homo sapiens	M
NM_001982	erb-b2 receptor tyrosine kinase 3(ERBB3)	Homo sapiens	M
NM_005235	erb-b2 receptor tyrosine kinase 4(ERBB4)	Homo sapiens	M
NM_203506	growth factor receptor bound protein 2(GRB2)	Homo sapiens	M
NM_002755	mitogen-activated protein kinase kinase 1(MAP2K1)	Homo sapiens	M
NM_002567	phosphatidylethanolamine binding protein 1(PEBP1)	Homo sapiens	F
NM_002609	platelet derived growth factor receptor beta(PDGFRB)	Homo sapiens	M
NM_033023	platelet derived growth factor subunit A(PDGFA)	Homo sapiens	M
NM_002787	proteasome subunit alpha 2(PSMA2)	Homo sapiens	F
NM_002790	proteasome subunit alpha 5(PSMA5)	Homo sapiens	F
NM_002792	proteasome subunit alpha 7(PSMA7)	Homo sapiens	F
NM_178313	spectrin beta, non-erythrocytic 1(SPTBN1)	Homo sapiens	M
NM_018955	ubiquitin B(UBB)	Homo sapiens	F
GOTERM_BP_DIRECT	signal transduction
REFSEQ_MRNA	GENE NAME	Species	Maternal(M)/Fetal(F)
NM_002984	C-C motif chemokine ligand 4(CCL4)	Homo sapiens	M
NM_014143	CD274 molecule(CD274)	Homo sapiens	F
NM_001040033	CD53 molecule(CD53)	Homo sapiens	F
NM_016194	G protein subunit beta 5(GNB5)	Homo sapiens	M
NM_002350	LYN proto-oncogene, Src family tyrosine kinase(LYN)	Homo sapiens	M
NM_001127500	MET proto-oncogene, receptor tyrosine kinase(MET)	Homo sapiens	M
NM_002881	RAS like proto-oncogene B(RALB)	Homo sapiens	M
NM_005620	S100 calcium binding protein A11(S100A11)	Homo sapiens	M
NM_014624	S100 calcium binding protein A6(S100A6)	Homo sapiens	M
NM_005633	SOS Ras/Rac guanine nucleotide exchange factor 1(SOS1)	Homo sapiens	M
NM_020328	activin A receptor type 1B(ACVR1B)	Homo sapiens	M
NM_004757	aminoacyl tRNA synthetase complex interacting multifunctional protein 1(AIMP1)	Homo sapiens	M
NM_000700	annexin A1(ANXA1)	Homo sapiens	M
NM_172084	calcium/calmodulin dependent protein kinase II beta(CAMK2B)	Homo sapiens	M
NM_173090	calpain 3(CAPN3)	Homo sapiens	M
NM_033295	caspase 1(CASP1)	Homo sapiens	M
NM_004938	death associated protein kinase 1(DAPK1)	Homo sapiens	M
NM_001386	dihydropyrimidinase like 2(DPYSL2)	Homo sapiens	M
NM_201284	epidermal growth factor receptor(EGFR)	Homo sapiens	M
NM_004448	erb-b2 receptor tyrosine kinase 2(ERBB2)	Homo sapiens	M
NM_001982	erb-b2 receptor tyrosine kinase 3(ERBB3)	Homo sapiens	M
NM_005235	erb-b2 receptor tyrosine kinase 4(ERBB4)	Homo sapiens	M
NM_001258023	glutamate ionotropic receptor AMPA type subunit 1(GRIA1)	Homo sapiens	M
NM_005348	heat shock protein 90 alpha family class A member 1(HSP90AA1)	Homo sapiens	F
NM_005340	histidine triad nucleotide binding protein 1(HINT1)	Homo sapiens	F
NM_021991	junction plakoglobin(JUP)	Homo sapiens	M
NM_002447	macrophage stimulating 1 receptor(MST1R)	Homo sapiens	M
NM_139014	mitogen-activated protein kinase 14(MAPK14)	Homo sapiens	M
NM_002755	mitogen-activated protein kinase kinase 1(MAP2K1)	Homo sapiens	M
NM_002468	myeloid differentiation primary response 88(MYD88)	Homo sapiens	M
NM_005746	nicotinamide phosphoribosyltransferase(NAMPT)	Homo sapiens	M
NM_006219	phosphatidylinositol-4,5-bisphosphate 3-kinase catalytic subunit beta(PIK3CB)	Homo sapiens	M
NM_181524	phosphoinositide-3-kinase regulatory subunit 1(PIK3R1)	Homo sapiens	M
NM_002609	platelet derived growth factor receptor beta(PDGFRB)	Homo sapiens	M
NM_005018	programmed cell death 1(PDCD1)	Homo sapiens	M
NM_006601	prostaglandin E synthase 3(PTGES3)	Homo sapiens	F
NM_006871	receptor interacting serine/threonine kinase 3(RIPK3)	Homo sapiens	M
NM_213662	signal transducer and activator of transcription 3(STAT3)	Homo sapiens	M
NM_182965	sphingosine kinase 1(SPHK1)	Homo sapiens	M
NM_006142	stratifin(SFN)	Homo sapiens	M
NM_001256531	translocator protein(TSPO)	Homo sapiens	M
Chronological age - Biological process
Term	Count	%	P-Value	Benjamini	FDR
negative regulation of apoptotic process	17	12.8	5.7E-7	4.3E-4	9.5E-4
MAPK cascade	11	8.3	4.2E-5	7.0E-3	7.0E-2
GOTERM_BP_DIRECT	negative regulation of apoptotic process
ENTREZ_GENE_ID	GENE NAME	Species	Maternal(M)/Fetal(F)
1601	DAB2, clathrin adaptor protein(DAB2)	Homo sapiens	F
3071	NCK associated protein 1 like(NCKAP1L)	Homo sapiens	M
4088	SMAD family member 3(SMAD3)	Homo sapiens	M
7476	Wnt family member 7A(WNT7A)	Homo sapiens	F
301	annexin A1(ANXA1)	Homo sapiens	M
825	calpain 3(CAPN3)	Homo sapiens	M
1410	crystallin alpha B(CRYAB)	Homo sapiens	M
1956	epidermal growth factor receptor(EGFR)	Homo sapiens	M
7001	peroxiredoxin 2(PRDX2)	Homo sapiens	F
5295	phosphoinositide-3-kinase regulatory subunit 1(PIK3R1)	Homo sapiens	M
5159	platelet derived growth factor receptor beta(PDGFRB)	Homo sapiens	M
5663	presenilin 1(PSEN1)	Homo sapiens	M
6774	signal transducer and activator of transcription 3(STAT3)	Homo sapiens	M
6648	superoxide dismutase 2, mitochondrial(SOD2)	Homo sapiens	M
7057	thrombospondin 1(THBS1)	Homo sapiens	M
7052	transglutaminase 2(TGM2)	Homo sapiens	M
7314	ubiquitin B(UBB)	Homo sapiens	F
GOTERM_BP_DIRECT	MAPK cascade
ENTREZ_GENE_ID	GENE NAME	Species
1234	C-C motif chemokine receptor 5 (gene/pseudogene)(CCR5)	Homo sapiens	M
2534	FYN proto-oncogene, Src family tyrosine kinase(FYN)	Homo sapiens	M
1956	epidermal growth factor receptor(EGFR)	Homo sapiens	M
2064	erb-b2 receptor tyrosine kinase 2(ERBB2)	Homo sapiens	M
2065	erb-b2 receptor tyrosine kinase 3(ERBB3)	Homo sapiens	M
2885	growth factor receptor bound protein 2(GRB2)	Homo sapiens	M
5604	mitogen-activated protein kinase kinase 1(MAP2K1)	Homo sapiens	M
5037	phosphatidylethanolamine binding protein 1(PEBP1)	Homo sapiens	F
5159	platelet derived growth factor receptor beta(PDGFRB)	Homo sapiens	M
5686	proteasome subunit alpha 5(PSMA5)	Homo sapiens	F
7314	ubiquitin B(UBB)	Homo sapiens	F

## Sheet: TEST
Table S6. Significant biological processes (BP) involving the maternal (receptive endometrium) and fetal (young maternal age – YMA or young biological maternal age – rba-YMA) gene products with determined physical interactions according to Cytoscape GeneMANIA module. Related to Figure 4 and STAR methods. The maternal (M) or fetal (F) origin is reported per gene product, along with the number of g…
Reproductive Biological age - Biological processes (BP)
Term	Count	%	P-Value	Benjamini	FDR
cell-cell adhesion	22	8.7	8.6E-10	4.6E-7	1.5E-6
negative regulation of apoptotic process	28	11.1	1.2E-9	4.4E-7	2.1E-6
MAPK cascade	20	7.9	1.7E-8	4.4E-6	2.9E-5
signal transduction	41	16.2	6.6E-7	8.8E-5	1.1E-3
GOTERM_BP	cell-cell adhesion
REFSEQ_MRNA	GENE NAME	Species	Maternal (M)/Fetal (F)
NM_024060	AHNAK nucleoprotein(AHNAK)	Homo sapiens	M
NM_016357	LIM domain and actin binding 1(LIMA1)	Homo sapiens	M
NM_004735	LRR binding FLII interacting protein 1(LRRFIP1)	Homo sapiens	F
NM_006096	N-myc downstream regulated 1(NDRG1)	Homo sapiens	M
NM_033515	Rho GTPase activating protein 18(ARHGAP18)	Homo sapiens	F
NM_005620	S100 calcium binding protein A11(S100A11)	Homo sapiens	M
NM_005980	S100 calcium binding protein P(S100P)	Homo sapiens	M
NM_020145	SH3 domain containing GRB2 like endophilin B2(SH3GLB2)	Homo sapiens	F
NM_004039	annexin A2(ANXA2)	Homo sapiens	M
NM_033157	caldesmon 1(CALD1)	Homo sapiens	F
NM_173060	calpastatin(CAST)	Homo sapiens	F
NM_004104	fatty acid synthase(FASN)	Homo sapiens	F
NM_199187	keratin 18(KRT18)	Homo sapiens	F
NM_005566	lactate dehydrogenase A(LDHA)	Homo sapiens	M
NM_002705	periplakin(PPL)	Homo sapiens	M
NM_006663	protein phosphatase 1 regulatory subunit 13 like(PPP1R13L)	Homo sapiens	F
NM_016147	protein phosphatase methylesterase 1(PPME1)	Homo sapiens	F
NM_152227	sorting nexin 5(SNX5)	Homo sapiens	F
NM_178313	spectrin beta, non-erythrocytic 1(SPTBN1)	Homo sapiens	M
NM_006142	stratifin(SFN)	Homo sapiens	M
NM_175610	tight junction protein 1(TJP1)	Homo sapiens	M
NM_003564	transgelin 2(TAGLN2)	Homo sapiens	F
GOTERM_BP	negative regulation of apoptotic process
REFSEQ_MRNA	GENE NAME	Species	Maternal(M)/ Fetal(F)
NM_001343	DAB2, clathrin adaptor protein(DAB2)	Homo sapiens	F
NM_001025434	NAD(P)H quinone dehydrogenase 1(NQO1)	Homo sapiens	F
NM_002648	Pim-1 proto-oncogene, serine/threonine kinase(PIM1)	Homo sapiens	M
NM_005902	SMAD family member 3(SMAD3)	Homo sapiens	M
NM_004625	Wnt family member 7A(WNT7A)	Homo sapiens	F
NM_000700	annexin A1(ANXA1)	Homo sapiens	M
NM_173090	calpain 3(CAPN3)	Homo sapiens	M
NM_001885	crystallin alpha B(CRYAB)	Homo sapiens	M
NM_003991	endothelin receptor type B(EDNRB)	Homo sapiens	M
NM_201284	epidermal growth factor receptor(EGFR)	Homo sapiens	M
NM_005235	erb-b2 receptor tyrosine kinase 4(ERBB4)	Homo sapiens	M
NM_199187	keratin 18(KRT18)	Homo sapiens	F
NM_002253	kinase insert domain receptor(KDR)	Homo sapiens	M
NM_002468	myeloid differentiation primary response 88(MYD88)	Homo sapiens	M
NM_181738	peroxiredoxin 2(PRDX2)	Homo sapiens	F
NM_181652	peroxiredoxin 5(PRDX5)	Homo sapiens	F
NM_181524	phosphoinositide-3-kinase regulatory subunit 1(PIK3R1)	Homo sapiens	M
NM_002609	platelet derived growth factor receptor beta(PDGFRB)	Homo sapiens	M
NM_007318	presenilin 1(PSEN1)	Homo sapiens	M
NM_005018	programmed cell death 1(PDCD1)	Homo sapiens	M
NM_213662	signal transducer and activator of transcription 3(STAT3)	Homo sapiens	M
NM_182965	sphingosine kinase 1(SPHK1)	Homo sapiens	M
NM_001024466	superoxide dismutase 2, mitochondrial(SOD2)	Homo sapiens	M
NM_003246	thrombospondin 1(THBS1)	Homo sapiens	M
NM_198951	transglutaminase 2(TGM2)	Homo sapiens	M
NM_003295	tumor protein, translationally-controlled 1(TPT1)	Homo sapiens	M
NM_018955	ubiquitin B(UBB)	Homo sapiens	F
NM_003376	vascular endothelial growth factor A(VEGFA)	Homo sapiens	M
GOTERM_BP	MAPK cascade
REFSEQ_MRNA	GENE NAME	Species	Maternal(M)/ Fetal(F)
NM_001100168	C-C motif chemokine receptor 5 (gene/pseudogene)(CCR5)	Homo sapiens	M
NM_153048	FYN proto-oncogene, Src family tyrosine kinase(FYN)	Homo sapiens	M
NM_002227	Janus kinase 1(JAK1)	Homo sapiens	M
NM_005633	SOS Ras/Rac guanine nucleotide exchange factor 1(SOS1)	Homo sapiens	M
NM_172084	calcium/calmodulin dependent protein kinase II beta(CAMK2B)	Homo sapiens	M
NM_001743	calmodulin 2(CALM2)	Homo sapiens	F
NM_201284	epidermal growth factor receptor(EGFR)	Homo sapiens	M
NM_004448	erb-b2 receptor tyrosine kinase 2(ERBB2)	Homo sapiens	M
NM_001982	erb-b2 receptor tyrosine kinase 3(ERBB3)	Homo sapiens	M
NM_005235	erb-b2 receptor tyrosine kinase 4(ERBB4)	Homo sapiens	M
NM_203506	growth factor receptor bound protein 2(GRB2)	Homo sapiens	M
NM_002755	mitogen-activated protein kinase kinase 1(MAP2K1)	Homo sapiens	M
NM_002567	phosphatidylethanolamine binding protein 1(PEBP1)	Homo sapiens	F
NM_002609	platelet derived growth factor receptor beta(PDGFRB)	Homo sapiens	M
NM_033023	platelet derived growth factor subunit A(PDGFA)	Homo sapiens	M
NM_002787	proteasome subunit alpha 2(PSMA2)	Homo sapiens	F
NM_002790	proteasome subunit alpha 5(PSMA5)	Homo sapiens	F
NM_002792	proteasome subunit alpha 7(PSMA7)	Homo sapiens	F
NM_178313	spectrin beta, non-erythrocytic 1(SPTBN1)	Homo sapiens	M
NM_018955	ubiquitin B(UBB)	Homo sapiens	F
GOTERM_BP	signal transduction
REFSEQ_MRNA	GENE NAME	Species	Maternal(M)/ Fetal(F)
NM_002984	C-C motif chemokine ligand 4(CCL4)	Homo sapiens	M
NM_014143	CD274 molecule(CD274)	Homo sapiens	F
NM_001040033	CD53 molecule(CD53)	Homo sapiens	F
NM_016194	G protein subunit beta 5(GNB5)	Homo sapiens	M
NM_002350	LYN proto-oncogene, Src family tyrosine kinase(LYN)	Homo sapiens	M
NM_001127500	MET proto-oncogene, receptor tyrosine kinase(MET)	Homo sapiens	M
NM_002881	RAS like proto-oncogene B(RALB)	Homo sapiens	M
NM_005620	S100 calcium binding protein A11(S100A11)	Homo sapiens	M
NM_014624	S100 calcium binding protein A6(S100A6)	Homo sapiens	M
NM_005633	SOS Ras/Rac guanine nucleotide exchange factor 1(SOS1)	Homo sapiens	M
NM_020328	activin A receptor type 1B(ACVR1B)	Homo sapiens	M
NM_004757	aminoacyl tRNA synthetase complex interacting multifunctional protein 1(AIMP1)	Homo sapiens	M
NM_000700	annexin A1(ANXA1)	Homo sapiens	M
NM_172084	calcium/calmodulin dependent protein kinase II beta(CAMK2B)	Homo sapiens	M
NM_173090	calpain 3(CAPN3)	Homo sapiens	M
NM_033295	caspase 1(CASP1)	Homo sapiens	M
NM_004938	death associated protein kinase 1(DAPK1)	Homo sapiens	M
NM_001386	dihydropyrimidinase like 2(DPYSL2)	Homo sapiens	M
NM_201284	epidermal growth factor receptor(EGFR)	Homo sapiens	M
NM_004448	erb-b2 receptor tyrosine kinase 2(ERBB2)	Homo sapiens	M
NM_001982	erb-b2 receptor tyrosine kinase 3(ERBB3)	Homo sapiens	M
NM_005235	erb-b2 receptor tyrosine kinase 4(ERBB4)	Homo sapiens	M
NM_001258023	glutamate ionotropic receptor AMPA type subunit 1(GRIA1)	Homo sapiens	M
NM_005348	heat shock protein 90 alpha family class A member 1(HSP90AA1)	Homo sapiens	F
NM_005340	histidine triad nucleotide binding protein 1(HINT1)	Homo sapiens	F
NM_021991	junction plakoglobin(JUP)	Homo sapiens	M
NM_002447	macrophage stimulating 1 receptor(MST1R)	Homo sapiens	M
NM_139014	mitogen-activated protein kinase 14(MAPK14)	Homo sapiens	M
NM_002755	mitogen-activated protein kinase kinase 1(MAP2K1)	Homo sapiens	M
NM_002468	myeloid differentiation primary response 88(MYD88)	Homo sapiens	M
NM_005746	nicotinamide phosphoribosyltransferase(NAMPT)	Homo sapiens	M
NM_006219	phosphatidylinositol-4,5-bisphosphate 3-kinase catalytic subunit beta(PIK3CB)	Homo sapiens	M
NM_181524	phosphoinositide-3-kinase regulatory subunit 1(PIK3R1)	Homo sapiens	M
NM_002609	platelet derived growth factor receptor beta(PDGFRB)	Homo sapiens	M
NM_005018	programmed cell death 1(PDCD1)	Homo sapiens	M
NM_006601	prostaglandin E synthase 3(PTGES3)	Homo sapiens	F
NM_006871	receptor interacting serine/threonine kinase 3(RIPK3)	Homo sapiens	M
NM_213662	signal transducer and activator of transcription 3(STAT3)	Homo sapiens	M
NM_182965	sphingosine kinase 1(SPHK1)	Homo sapiens	M
NM_006142	stratifin(SFN)	Homo sapiens	M
NM_001256531	translocator protein(TSPO)	Homo sapiens	M
Chronological age- Biological process (BP)
Term	Count	%	P-Value	Benjamini	FDR
negative regulation of apoptotic process	17	12.8	5.7E-7	4.3E-4	9.5E-4
MAPK cascade	11	8.3	4.2E-5	7.0E-3	7.0E-2
GOTERM_BP	negative regulation of apoptotic process
ENTREZ_GENE_ID	GENE NAME	Species	Maternal(M)/ Fetal(F)
1601	DAB2, clathrin adaptor protein(DAB2)	Homo sapiens	F
3071	NCK associated protein 1 like(NCKAP1L)	Homo sapiens	M
4088	SMAD family member 3(SMAD3)	Homo sapiens	M
7476	Wnt family member 7A(WNT7A)	Homo sapiens	F
301	annexin A1(ANXA1)	Homo sapiens	M
825	calpain 3(CAPN3)	Homo sapiens	M
1410	crystallin alpha B(CRYAB)	Homo sapiens	M
1956	epidermal growth factor receptor(EGFR)	Homo sapiens	M
7001	peroxiredoxin 2(PRDX2)	Homo sapiens	F
5295	phosphoinositide-3-kinase regulatory subunit 1(PIK3R1)	Homo sapiens	M
5159	platelet derived growth factor receptor beta(PDGFRB)	Homo sapiens	M
5663	presenilin 1(PSEN1)	Homo sapiens	M
6774	signal transducer and activator of transcription 3(STAT3)	Homo sapiens	M
6648	superoxide dismutase 2, mitochondrial(SOD2)	Homo sapiens	M
7057	thrombospondin 1(THBS1)	Homo sapiens	M
7052	transglutaminase 2(TGM2)	Homo sapiens	M
7314	ubiquitin B(UBB)	Homo sapiens	F
GOTERM_BP	MAPK cascade
ENTREZ_GENE_ID	GENE NAME	Species
1234	C-C motif chemokine receptor 5 (gene/pseudogene)(CCR5)	Homo sapiens	M
2534	FYN proto-oncogene, Src family tyrosine kinase(FYN)	Homo sapiens	M
1956	epidermal growth factor receptor(EGFR)	Homo sapiens	M
2064	erb-b2 receptor tyrosine kinase 2(ERBB2)	Homo sapiens	M
2065	erb-b2 receptor tyrosine kinase 3(ERBB3)	Homo sapiens	M
2885	growth factor receptor bound protein 2(GRB2)	Homo sapiens	M
5604	mitogen-activated protein kinase kinase 1(MAP2K1)	Homo sapiens	M
5037	phosphatidylethanolamine binding protein 1(PEBP1)	Homo sapiens	F
5159	platelet derived growth factor receptor beta(PDGFRB)	Homo sapiens	M
5686	proteasome subunit alpha 5(PSMA5)	Homo sapiens	F
7314	ubiquitin B(UBB)	Homo sapiens	F
