# Supplementary material for: The effects of aging on molecular modulators of human embryo implantation
Source: iScience. 2021 Jun 19;24(7):102751. doi: 10.1016/j.isci.2021.102751 (PMC8271113; doi:10.1016/j.isci.2021.102751)
Supplement: Table S7. Gene ontologies that include fetal (young biological maternal age – rba-YMA), maternal (receptive endometrium) and embryo-endometrial genes (receptive and rba-AMA) with corresponding biological processes (BP) and cellular components (CC) according to DAVID,related to Figure 4 and STAR Meth [file mmc8.xlsx]

## Sheet: Sheet1
Table S7. Gene ontologies that include fetal (young biological maternal age – rba-YMA), maternal (receptive endometrium) and embryo-endometrial genes (receptive and rba-AMA) with corresponding biological processes (BP) and cellular components (CC) according to DAVID. Related to Figure 4 and STAR methods.
rba-AMA
A/A	Category	Term	Count	%	P-Value	Benjamini	FDR
1	BP	autophagosome assembly	6	3.0	5.0E-5	5.1E-2	5.1E-2
2	BP	macroautophagy	7	3.5	1.1E-4	5.3E-2	5.3E-2
3	BP	intrinsic apoptotic signaling pathway in response to endoplasmic reticulum stress	5	2.5	3.0E-4	9.6E-2	9.6E-2
4	BP	mitophagy	5	2.5	3.8E-4	9.6E-2	9.6E-2
5	BP	nucleophagy	4	2.0	4.8E-4	9.8E-2	9.8E-2
6	BP	intrinsic apoptotic signaling pathway in response to DNA damage	5	2.5	1.2E-3	2.0E-1	2.0E-1
7	BP	autophagy	7	3.5	2.1E-3	3.0E-1	3.0E-1
8	BP	negative regulation of transcription, DNA-templated	13	6.6	4.1E-3	4.7E-1	4.7E-1
9	BP	regulation of mitochondrial membrane permeability	3	1.5	4.1E-3	4.7E-1	4.7E-1
10	BP	negative regulation of apoptotic process	12	6.1	5.6E-3	5.7E-1	5.7E-1
11	BP	response to endoplasmic reticulum stress	5	2.5	6.5E-3	6.0E-1	6.0E-1
12	BP	cellular response to nitrogen starvation	3	1.5	7.1E-3	6.0E-1	6.0E-1
13	BP	regulation of I-kappaB kinase/NF-kappaB signaling	3	1.5	9.4E-3	7.2E-1	7.2E-1
14	BP	positive regulation of interleukin-6 production	4	2.0	9.9E-3	7.2E-1	7.2E-1
15	BP	mRNA transcription from RNA polymerase II promoter	3	1.5	1.2E-2	8.1E-1	8.1E-1
16	BP	negative regulation of cell differentiation	4	2.0	1.4E-2	8.9E-1	8.9E-1
17	BP	phospholipid metabolic process	4	2.0	1.6E-2	9.7E-1	9.7E-1
18	BP	positive regulation of cell proliferation	11	5.6	1.8E-2	9.9E-1	9.9E-1
A/A	Category	Term	Count	%	P-Value	Benjamini
1	CC	mitochondrial outer membrane	7	3.5	3.3E-3	8.1E-1
2	CC	pre-autophagosomal structure membrane	3	1.5	1.0E-2	1.0E0
3	CC	pre-autophagosomal structure	3	1.5	1.4E-2	1.0E0
4	CC	CHOP-ATF4 complex	2	1.0	1.9E-2	1.0E0
5	CC	palmitoyltransferase complex	2	1.0	2.9E-2	1.0E0
6	CC	nuclear body	3	1.5	4.0E-2	1.0E0
7	CC	intrinsic component of Golgi membrane	2	1.0	4.7E-2	1.0E0
8	CC	ATG1/ULK1 kinase complex	2	1.0	4.7E-2	1.0E0
9	CC	cytoplasm	62	31.3	4.8E-2	1.0E0
10	CC	endoplasmic reticulum	14	7.1	5.8E-2	1.0E0
11	CC	cytoskeleton	8	4.0	6.9E-2	1.0E0
12	CC	neurofilament	2	1.0	7.5E-2	1.0E0
13	CC	ubiquitin ligase complex	4	2.0	8.7E-2	1.0E0
14	CC	dendrite membrane	2	1.0	9.3E-2	1.0E0
Endometrium only
A/A	Category	Term	Count	%	P-Value	Benjamini	FDR
1	BP	cell adhesion	73	8.8	1.5E-19	5.5E-16	5.3E-16
2	BP	extracellular matrix organization	41	5.0	3.6E-15	6.4E-12	6.2E-12
3	BP	platelet degranulation	28	3.4	2.0E-13	2.4E-10	2.3E-10
4	BP	cell surface receptor signaling pathway	44	5.3	4.6E-12	3.9E-9	3.8E-9
5	BP	inflammatory response	53	6.4	5.5E-12	3.9E-9	3.8E-9
6	BP	leukocyte migration	28	3.4	1.5E-11	9.1E-9	8.9E-9
7	BP	angiogenesis	38	4.6	2.7E-11	1.4E-8	1.4E-8
8	BP	signal transduction	105	12.7	2.1E-10	9.5E-8	9.2E-8
9	BP	transmembrane receptor protein tyrosine kinase signaling pathway	22	2.7	3.5E-9	1.4E-6	1.4E-6
10	BP	response to drug	41	5.0	5.5E-9	2.0E-6	1.9E-6
11	BP	positive regulation of ERK1 and ERK2 cascade	29	3.5	1.6E-8	5.3E-6	5.1E-6
12	BP	positive regulation of reactive oxygen species metabolic process	12	1.5	6.4E-8	1.9E-5	1.8E-5
13	BP	immune response	47	5.7	1.4E-7	3.7E-5	3.6E-5
14	BP	positive regulation of cell migration	28	3.4	1.8E-7	4.7E-5	4.5E-5
15	BP	cell-matrix adhesion	19	2.3	2.0E-7	4.7E-5	4.5E-5
16	BP	response to lipopolysaccharide	26	3.1	2.5E-7	5.5E-5	5.4E-5
17	BP	phosphatidylinositol-mediated signaling	20	2.4	5.5E-7	1.1E-4	1.1E-4
18	BP	interferon-gamma-mediated signaling pathway	16	1.9	9.8E-7	1.9E-4	1.9E-4
19	BP	positive regulation of cell proliferation	48	5.8	1.0E-6	1.9E-4	1.9E-4
20	BP	positive regulation of angiogenesis	20	2.4	2.0E-6	3.5E-4	3.4E-4
21	BP	response to hypoxia	25	3.0	2.2E-6	3.7E-4	3.6E-4
22	BP	positive regulation of protein phosphorylation	21	2.5	2.3E-6	3.8E-4	3.6E-4
23	BP	regulation of cell shape	22	2.7	2.9E-6	4.5E-4	4.4E-4
24	BP	regulation of phosphatidylinositol 3-kinase signaling	16	1.9	3.4E-6	5.0E-4	4.9E-4
25	BP	positive regulation of cytosolic calcium ion concentration	21	2.5	5.4E-6	7.7E-4	7.5E-4
26	BP	positive regulation of protein kinase B signaling	16	1.9	8.9E-6	1.2E-3	1.2E-3
27	BP	positive regulation of GTPase activity	52	6.3	9.1E-6	1.2E-3	1.2E-3
28	BP	positive regulation of cell division	12	1.5	9.7E-6	1.2E-3	1.2E-3
29	BP	positive regulation of phosphatidylinositol 3-kinase signaling	14	1.7	9.7E-6	1.2E-3	1.2E-3
30	BP	aging	23	2.8	1.2E-5	1.3E-3	1.3E-3
31	BP	peptidyl-tyrosine phosphorylation	22	2.7	1.2E-5	1.3E-3	1.3E-3
32	BP	extracellular matrix disassembly	15	1.8	1.2E-5	1.3E-3	1.3E-3
33	BP	positive regulation of MAP kinase activity	13	1.6	1.8E-5	1.9E-3	1.9E-3
34	BP	innate immune response	42	5.1	1.9E-5	2.0E-3	2.0E-3
35	BP	positive regulation of smooth muscle cell proliferation	13	1.6	2.1E-5	2.2E-3	2.1E-3
36	BP	positive chemotaxis	10	1.2	2.8E-5	2.7E-3	2.7E-3
37	BP	signal transduction by protein phosphorylation	11	1.3	3.2E-5	3.1E-3	3.0E-3
38	BP	cell-cell signaling	29	3.5	3.3E-5	3.1E-3	3.0E-3
39	BP	response to nutrient	14	1.7	4.2E-5	3.8E-3	3.7E-3
40	BP	positive regulation of endothelial cell migration	11	1.3	4.9E-5	4.3E-3	4.2E-3
41	BP	lipoprotein metabolic process	10	1.2	5.7E-5	4.9E-3	4.8E-3
42	BP	positive regulation of tumor necrosis factor production	11	1.3	5.9E-5	5.0E-3	4.9E-3
43	BP	acute-phase response	10	1.2	7.1E-5	5.7E-3	5.6E-3
44	BP	cell migration	22	2.7	7.1E-5	5.7E-3	5.6E-3
45	BP	insulin receptor signaling pathway	14	1.7	7.4E-5	5.8E-3	5.7E-3
46	BP	carbohydrate metabolic process	22	2.7	8.4E-5	6.5E-3	6.3E-3
47	BP	wound healing	14	1.7	9.7E-5	7.3E-3	7.1E-3
48	BP	platelet activation	17	2.1	1.1E-4	8.1E-3	7.9E-3
49	BP	negative regulation of extrinsic apoptotic signaling pathway via death domain receptors	9	1.1	1.2E-4	8.9E-3	8.6E-3
50	BP	positive regulation of peptidyl-tyrosine phosphorylation	14	1.7	1.3E-4	8.9E-3	8.6E-3
51	BP	vascular endothelial growth factor receptor signaling pathway	13	1.6	1.4E-4	9.5E-3	9.2E-3
52	BP	phosphatidylinositol phosphorylation	15	1.8	1.4E-4	9.5E-3	9.2E-3
53	BP	negative regulation of apoptotic process	41	5.0	1.5E-4	9.7E-3	9.4E-3
54	BP	positive regulation of inflammatory response	13	1.6	1.6E-4	1.0E-2	1.0E-2
55	BP	regulation of cell migration	13	1.6	1.8E-4	1.2E-2	1.1E-2
56	BP	negative regulation of endopeptidase activity	17	2.1	2.0E-4	1.3E-2	1.2E-2
57	BP	activation of protein kinase activity	10	1.2	2.3E-4	1.4E-2	1.4E-2
58	BP	defense response to Gram-negative bacterium	11	1.3	2.4E-4	1.4E-2	1.4E-2
59	BP	neutrophil chemotaxis	12	1.5	2.6E-4	1.6E-2	1.5E-2
60	BP	cellular response to lipopolysaccharide	16	1.9	3.0E-4	1.8E-2	1.7E-2
61	BP	negative regulation of platelet activation	5	0.6	3.1E-4	1.8E-2	1.7E-2
62	BP	positive regulation of focal adhesion assembly	7	0.8	3.4E-4	1.9E-2	1.9E-2
63	BP	positive regulation of cell-substrate adhesion	9	1.1	3.5E-4	1.9E-2	1.9E-2
64	BP	ion transport	17	2.1	3.5E-4	1.9E-2	1.9E-2
65	BP	response to reactive oxygen species	9	1.1	4.2E-4	2.3E-2	2.2E-2
66	BP	heterotypic cell-cell adhesion	7	0.8	4.4E-4	2.3E-2	2.3E-2
67	BP	phosphatidylinositol-3-phosphate biosynthetic process	10	1.2	4.5E-4	2.3E-2	2.3E-2
68	BP	cellular calcium ion homeostasis	14	1.7	4.5E-4	2.3E-2	2.3E-2
69	BP	O-glycan processing	11	1.3	4.9E-4	2.5E-2	2.5E-2
70	BP	lipid metabolic process	19	2.3	5.0E-4	2.5E-2	2.5E-2
71	BP	hydrogen peroxide biosynthetic process	5	0.6	5.3E-4	2.7E-2	2.6E-2
72	BP	regulation of apoptotic process	23	2.8	5.5E-4	2.7E-2	2.6E-2
73	BP	cellular response to vascular endothelial growth factor stimulus	7	0.8	5.8E-4	2.8E-2	2.7E-2
74	BP	negative regulation of cell proliferation	35	4.2	6.9E-4	3.3E-2	3.2E-2
75	BP	regulation of inflammatory response	11	1.3	7.3E-4	3.5E-2	3.4E-2
76	BP	integrin-mediated signaling pathway	14	1.7	8.3E-4	3.9E-2	3.8E-2
77	BP	negative regulation of fibrinolysis	5	0.6	8.5E-4	3.9E-2	3.8E-2
78	BP	angiogenesis involved in wound healing	5	0.6	8.5E-4	3.9E-2	3.8E-2
79	BP	calcium ion transport	12	1.5	9.0E-4	4.0E-2	3.9E-2
80	BP	lipid transport	12	1.5	9.0E-4	4.0E-2	3.9E-2
81	BP	negative regulation of T cell receptor signaling pathway	6	0.7	9.3E-4	4.0E-2	3.9E-2
82	BP	regulation of ERK1 and ERK2 cascade	7	0.8	9.3E-4	4.0E-2	3.9E-2
83	BP	regulation of blood pressure	11	1.3	9.4E-4	4.0E-2	3.9E-2
84	BP	cell chemotaxis	11	1.3	9.4E-4	4.0E-2	3.9E-2
85	BP	positive regulation of toll-like receptor signaling pathway	4	0.5	1.0E-3	4.2E-2	4.1E-2
86	BP	positive regulation of interleukin-6 production	9	1.1	1.2E-3	4.7E-2	4.6E-2
87	BP	positive regulation of calcium ion transport	7	0.8	1.2E-3	4.7E-2	4.6E-2
88	BP	cell growth	10	1.2	1.2E-3	4.9E-2	4.8E-2
89	BP	cell-cell adhesion	26	3.1	1.3E-3	5.1E-2	4.9E-2
90	BP	positive regulation of positive chemotaxis	5	0.6	1.3E-3	5.1E-2	4.9E-2
A/A	Category	Term	Count	%	P-Value	Benjamini	FDR
1	CC	plasma membrane	461	55.7	4.3E-99	2.0E-96	1.7E-96
2	CC	extracellular exosome	362	43.8	1.1E-88	2.6E-86	2.2E-86
3	CC	integral component of plasma membrane	189	22.9	1.4E-43	2.2E-41	1.9E-41
4	CC	extracellular space	182	22.0	1.6E-42	1.9E-40	1.6E-40
5	CC	cell surface	97	11.7	1.4E-31	1.2E-29	9.9E-30
6	CC	extracellular region	181	21.9	1.5E-31	1.2E-29	9.9E-30
7	CC	apical plasma membrane	53	6.4	1.0E-17	6.9E-16	5.9E-16
8	CC	integral component of membrane	330	39.9	2.3E-13	1.3E-11	1.1E-11
9	CC	extracellular matrix	43	5.2	4.9E-11	2.5E-9	2.2E-9
10	CC	external side of plasma membrane	35	4.2	1.4E-10	6.7E-9	5.7E-9
11	CC	membrane raft	34	4.1	2.4E-10	1.0E-8	8.8E-9
12	CC	basolateral plasma membrane	31	3.7	5.9E-10	2.3E-8	2.0E-8
13	CC	membrane	156	18.9	8.7E-9	3.1E-7	2.7E-7
14	CC	endosome	33	4.0	9.3E-9	3.1E-7	2.7E-7
15	CC	platelet alpha granule lumen	16	1.9	1.3E-8	4.2E-7	3.6E-7
16	CC	receptor complex	23	2.8	5.7E-8	1.7E-6	1.4E-6
17	CC	sarcolemma	18	2.2	2.1E-7	5.9E-6	5.1E-6
18	CC	perinuclear region of cytoplasm	57	6.9	7.6E-7	2.0E-5	1.7E-5
19	CC	focal adhesion	41	5.0	1.4E-6	3.5E-5	3.0E-5
20	CC	cell-cell adherens junction	35	4.2	4.6E-6	1.1E-4	9.4E-5
21	CC	vesicle	20	2.4	5.0E-6	1.1E-4	9.6E-5
22	CC	cell periphery	11	1.3	6.6E-6	1.4E-4	1.2E-4
23	CC	lysosomal membrane	31	3.7	7.7E-6	1.6E-4	1.4E-4
24	CC	basement membrane	15	1.8	1.1E-5	2.2E-4	1.9E-4
25	CC	proteinaceous extracellular matrix	30	3.6	1.4E-5	2.6E-4	2.2E-4
26	CC	T-tubule	10	1.2	3.8E-5	7.0E-4	6.0E-4
27	CC	apicolateral plasma membrane	7	0.8	6.9E-5	1.2E-3	1.0E-3
28	CC	brush border	12	1.5	6.9E-5	1.2E-3	1.0E-3
29	CC	ER to Golgi transport vesicle membrane	11	1.3	9.7E-5	1.6E-3	1.4E-3
30	CC	Golgi apparatus	62	7.5	3.9E-4	6.0E-3	5.1E-3
31	CC	cytoskeleton	33	4.0	3.9E-4	6.0E-3	5.1E-3
32	CC	brush border membrane	10	1.2	4.2E-4	6.2E-3	5.3E-3
33	CC	Golgi membrane	46	5.6	5.0E-4	7.2E-3	6.1E-3
34	CC	lateral plasma membrane	10	1.2	5.7E-4	7.9E-3	6.7E-3
35	CC	cytoplasmic vesicle membrane	16	1.9	5.8E-4	7.9E-3	6.7E-3
36	CC	lysosome	23	2.8	6.3E-4	8.3E-3	7.1E-3
37	CC	stress fiber	10	1.2	6.6E-4	8.4E-3	7.2E-3
38	CC	endocytic vesicle membrane	11	1.3	7.3E-4	9.1E-3	7.8E-3
39	CC	microvillus	10	1.2	9.8E-4	1.2E-2	1.0E-2
40	CC	cytoplasmic vesicle	23	2.8	1.1E-3	1.3E-2	1.1E-2
41	CC	microvillus membrane	6	0.7	1.3E-3	1.5E-2	1.3E-2
42	CC	Golgi lumen	13	1.6	1.3E-3	1.5E-2	1.3E-2
43	CC	lysosomal lumen	12	1.5	1.5E-3	1.7E-2	1.5E-2
44	CC	cell-cell junction	18	2.2	2.1E-3	2.3E-2	1.9E-2
45	CC	platelet alpha granule membrane	5	0.6	2.2E-3	2.3E-2	1.9E-2
46	CC	caveola	10	1.2	2.5E-3	2.6E-2	2.2E-2
47	CC	dendrite	28	3.4	2.9E-3	2.9E-2	2.4E-2
48	CC	endoplasmic reticulum	56	6.8	2.9E-3	2.9E-2	2.4E-2
49	CC	myelin sheath	16	1.9	3.8E-3	3.6E-2	3.1E-2
50	CC	sarcoplasmic reticulum	7	0.8	3.9E-3	3.6E-2	3.1E-2
51	CC	desmosome	6	0.7	3.9E-3	3.6E-2	3.1E-2
52	CC	early endosome	21	2.5	4.0E-3	3.6E-2	3.1E-2
53	CC	endosome membrane	18	2.2	4.5E-3	4.0E-2	3.5E-2
54	CC	filopodium	10	1.2	4.6E-3	4.0E-2	3.5E-2
55	CC	integrin complex	6	0.7	6.6E-3	5.6E-2	4.8E-2
56	CC	apical part of cell	10	1.2	6.7E-3	5.6E-2	4.8E-2
Both endometrial and embryonic
A/A	Category	Term	Count	%	P-Value	Benjamini	FDR
1	BP	cell adhesion	75	7.4	1.3E-16	5.0E-13	4.9E-13
2	BP	extracellular matrix organization	42	4.2	2.1E-13	4.0E-10	3.9E-10
3	BP	platelet degranulation	28	2.8	1.1E-11	1.4E-8	1.4E-8
4	BP	angiogenesis	41	4.1	6.6E-11	6.4E-8	6.2E-8
5	BP	cell surface receptor signaling pathway	46	4.6	9.1E-11	7.1E-8	6.9E-8
6	BP	leukocyte migration	28	2.8	7.1E-10	4.6E-7	4.5E-7
7	BP	inflammatory response	54	5.4	9.0E-10	5.0E-7	4.9E-7
8	BP	signal transduction	113	11.2	1.2E-8	5.7E-6	5.6E-6
9	BP	transmembrane receptor protein tyrosine kinase signaling pathway	22	2.2	6.8E-8	2.6E-5	2.5E-5
10	BP	response to drug	43	4.3	7.2E-8	2.6E-5	2.5E-5
11	BP	positive regulation of cell proliferation	57	5.7	7.3E-8	2.6E-5	2.5E-5
12	BP	positive regulation of reactive oxygen species metabolic process	12	1.2	3.6E-7	1.1E-4	1.1E-4
13	BP	phosphatidylinositol-mediated signaling	22	2.2	4.1E-7	1.1E-4	1.1E-4
14	BP	positive regulation of angiogenesis	23	2.3	4.1E-7	1.1E-4	1.1E-4
15	BP	positive regulation of ERK1 and ERK2 cascade	29	2.9	5.6E-7	1.5E-4	1.4E-4
16	BP	positive regulation of cell migration	29	2.9	1.6E-6	3.8E-4	3.8E-4
17	BP	response to lipopolysaccharide	27	2.7	1.7E-6	3.9E-4	3.8E-4
18	BP	cell-matrix adhesion	19	1.9	2.3E-6	5.0E-4	4.9E-4
19	BP	immune response	49	4.9	2.8E-6	5.8E-4	5.7E-4
20	BP	negative regulation of apoptotic process	51	5.1	5.1E-6	9.8E-4	9.6E-4
21	BP	interferon-gamma-mediated signaling pathway	16	1.6	8.0E-6	1.5E-3	1.4E-3
22	BP	positive regulation of protein phosphorylation	22	2.2	8.5E-6	1.5E-3	1.5E-3
23	BP	regulation of cell shape	23	2.3	1.2E-5	2.0E-3	2.0E-3
24	BP	positive regulation of protein kinase B signaling	17	1.7	1.6E-5	2.6E-3	2.6E-3
25	BP	positive regulation of cytosolic calcium ion concentration	22	2.2	2.0E-5	3.1E-3	3.0E-3
26	BP	signal transduction by protein phosphorylation	12	1.2	2.4E-5	3.6E-3	3.5E-3
27	BP	regulation of phosphatidylinositol 3-kinase signaling	16	1.6	2.6E-5	3.8E-3	3.7E-3
28	BP	positive regulation of interleukin-6 production	12	1.2	3.1E-5	4.2E-3	4.1E-3
29	BP	response to hypoxia	25	2.5	3.8E-5	5.1E-3	4.9E-3
30	BP	carbohydrate metabolic process	25	2.5	4.6E-5	5.9E-3	5.8E-3
31	BP	positive regulation of cell division	12	1.2	4.7E-5	5.9E-3	5.8E-3
32	BP	aging	24	2.4	5.5E-5	6.7E-3	6.5E-3
33	BP	positive regulation of phosphatidylinositol 3-kinase signaling	14	1.4	5.8E-5	6.9E-3	6.7E-3
34	BP	extracellular matrix disassembly	15	1.5	7.9E-5	9.0E-3	8.8E-3
35	BP	positive regulation of MAP kinase activity	13	1.3	9.4E-5	1.0E-2	1.0E-2
36	BP	positive chemotaxis	10	1.0	1.1E-4	1.1E-2	1.1E-2
37	BP	cell-cell signaling	31	3.1	1.1E-4	1.1E-2	1.1E-2
38	BP	positive regulation of GTPase activity	55	5.5	1.1E-4	1.1E-2	1.1E-2
39	BP	positive regulation of smooth muscle cell proliferation	13	1.3	1.1E-4	1.1E-2	1.1E-2
40	BP	wound healing	15	1.5	1.4E-4	1.3E-2	1.3E-2
41	BP	peptidyl-tyrosine phosphorylation	22	2.2	1.4E-4	1.3E-2	1.3E-2
42	BP	heterotypic cell-cell adhesion	8	0.8	1.5E-4	1.3E-2	1.3E-2
43	BP	vascular endothelial growth factor receptor signaling pathway	14	1.4	1.7E-4	1.6E-2	1.5E-2
44	BP	cellular response to vascular endothelial growth factor stimulus	8	0.8	2.0E-4	1.7E-2	1.6E-2
45	BP	positive regulation of endothelial cell migration	11	1.1	2.0E-4	1.7E-2	1.6E-2
46	BP	innate immune response	44	4.4	2.0E-4	1.7E-2	1.6E-2
47	BP	positive regulation of inflammatory response	14	1.4	2.0E-4	1.7E-2	1.6E-2
48	BP	lipoprotein metabolic process	10	1.0	2.1E-4	1.7E-2	1.6E-2
49	BP	defense response to Gram-negative bacterium	12	1.2	2.1E-4	1.7E-2	1.7E-2
50	BP	response to nutrient	14	1.4	2.3E-4	1.8E-2	1.8E-2
51	BP	phosphatidylinositol phosphorylation	16	1.6	2.4E-4	1.8E-2	1.8E-2
52	BP	positive regulation of tumor necrosis factor production	11	1.1	2.4E-4	1.8E-2	1.8E-2
53	BP	acute-phase response	10	1.0	2.6E-4	1.9E-2	1.8E-2
54	BP	cell migration	23	2.3	2.8E-4	2.0E-2	2.0E-2
55	BP	calcium ion transport	14	1.4	3.1E-4	2.2E-2	2.1E-2
56	BP	negative regulation of extrinsic apoptotic signaling pathway via death domain receptors	9	0.9	4.0E-4	2.7E-2	2.6E-2
57	BP	intrinsic apoptotic signaling pathway in response to endoplasmic reticulum stress	9	0.9	4.0E-4	2.7E-2	2.6E-2
58	BP	insulin receptor signaling pathway	14	1.4	4.0E-4	2.7E-2	2.6E-2
59	BP	regulation of apoptotic process	26	2.6	4.3E-4	2.8E-2	2.8E-2
60	BP	positive regulation of calcium ion transport	8	0.8	4.6E-4	3.0E-2	2.9E-2
61	BP	O-glycan processing	12	1.2	4.7E-4	3.0E-2	2.9E-2
62	BP	lipid metabolic process	21	2.1	5.5E-4	3.5E-2	3.4E-2
63	BP	negative regulation of platelet activation	5	0.5	5.9E-4	3.6E-2	3.5E-2
64	BP	cellular response to lipopolysaccharide	17	1.7	6.1E-4	3.7E-2	3.6E-2
65	BP	positive regulation of peptidyl-tyrosine phosphorylation	14	1.4	6.5E-4	3.9E-2	3.8E-2
66	BP	regulation of inflammatory response	12	1.2	7.3E-4	4.3E-2	4.2E-2
67	BP	platelet activation	17	1.7	7.4E-4	4.3E-2	4.2E-2
68	BP	keratan sulfate biosynthetic process	8	0.8	7.5E-4	4.3E-2	4.2E-2
69	BP	activation of protein kinase activity	10	1.0	8.0E-4	4.4E-2	4.3E-2
70	BP	ion transport	18	1.8	8.0E-4	4.4E-2	4.3E-2
71	BP	positive regulation of focal adhesion assembly	7	0.7	8.4E-4	4.6E-2	4.5E-2
72	BP	regulation of cell migration	13	1.3	8.5E-4	4.6E-2	4.5E-2
73	BP	response to toxic substance	14	1.4	9.3E-4	4.9E-2	4.8E-2
74	BP	response to estrogen	12	1.2	9.6E-4	5.0E-2	4.9E-2
75	BP	negative regulation of cell proliferation	39	3.9	1.0E-3	5.1E-2	5.0E-2
76	BP	positive regulation of calcineurin-NFAT signaling cascade	5	0.5	1.0E-3	5.1E-2	5.0E-2
77	BP	hydrogen peroxide biosynthetic process	5	0.5	1.0E-3	5.1E-2	5.0E-2
78	BP	regulation of I-kappaB kinase/NF-kappaB signaling	6	0.6	1.1E-3	5.3E-2	5.2E-2
79	BP	positive regulation of cell-substrate adhesion	9	0.9	1.1E-3	5.3E-2	5.2E-2
80	BP	neutrophil chemotaxis	12	1.2	1.1E-3	5.3E-2	5.2E-2
A/A	Category	Term	Count	%	P-Value	Benjamini	FDR
1	CC	plasma membrane	485	48.1	2.7E-79	1.5E-76	1.3E-76
2	CC	extracellular exosome	378	37.5	4.5E-73	1.2E-70	1.1E-70
3	CC	extracellular space	195	19.3	1.2E-38	2.2E-36	2.0E-36
4	CC	integral component of plasma membrane	198	19.6	3.9E-37	5.3E-35	4.9E-35
5	CC	cell surface	101	10.0	3.7E-28	4.0E-26	3.7E-26
6	CC	extracellular region	192	19.0	9.5E-27	8.6E-25	7.8E-25
7	CC	apical plasma membrane	54	5.4	4.3E-15	3.3E-13	3.0E-13
8	CC	integral component of membrane	382	37.9	3.2E-13	2.2E-11	2.0E-11
9	CC	extracellular matrix	45	4.5	9.5E-10	5.8E-8	5.3E-8
10	CC	external side of plasma membrane	35	3.5	1.3E-8	6.9E-7	6.3E-7
11	CC	endosome	36	3.6	1.5E-8	7.6E-7	6.9E-7
12	CC	membrane raft	34	3.4	1.9E-8	8.5E-7	7.8E-7
13	CC	basolateral plasma membrane	31	3.1	3.3E-8	1.4E-6	1.3E-6
14	CC	platelet alpha granule lumen	16	1.6	1.4E-7	5.3E-6	4.8E-6
15	CC	membrane	173	17.2	2.2E-7	7.7E-6	7.0E-6
16	CC	perinuclear region of cytoplasm	66	6.5	2.3E-7	7.7E-6	7.0E-6
17	CC	sarcolemma	19	1.9	5.1E-7	1.6E-5	1.5E-5
18	CC	receptor complex	23	2.3	1.1E-6	3.4E-5	3.1E-5
19	CC	cell periphery	12	1.2	4.5E-6	1.3E-4	1.2E-4
20	CC	focal adhesion	44	4.4	7.6E-6	2.1E-4	1.9E-4
21	CC	proteinaceous extracellular matrix	33	3.3	2.2E-5	5.6E-4	5.1E-4
22	CC	T-tubule	11	1.1	2.4E-5	5.9E-4	5.4E-4
23	CC	lysosomal membrane	33	3.3	3.4E-5	8.0E-4	7.3E-4
24	CC	vesicle	20	2.0	5.7E-5	1.3E-3	1.2E-3
25	CC	basement membrane	15	1.5	7.6E-5	1.7E-3	1.5E-3
26	CC	Golgi membrane	55	5.5	1.1E-4	2.3E-3	2.1E-3
27	CC	Golgi apparatus	73	7.2	1.5E-4	3.0E-3	2.7E-3
28	CC	cell-cell adherens junction	35	3.5	1.6E-4	3.1E-3	2.8E-3
29	CC	apicolateral plasma membrane	7	0.7	1.8E-4	3.4E-3	3.1E-3
30	CC	cytoskeleton	38	3.8	2.4E-4	4.4E-3	4.1E-3
31	CC	brush border	12	1.2	3.2E-4	5.7E-3	5.2E-3
32	CC	endoplasmic reticulum	69	6.8	3.5E-4	5.9E-3	5.4E-3
33	CC	ER to Golgi transport vesicle membrane	11	1.1	4.0E-4	6.6E-3	6.0E-3
34	CC	cytoplasmic vesicle membrane	17	1.7	1.2E-3	2.0E-2	1.8E-2
35	CC	desmosome	7	0.7	1.4E-3	2.2E-2	2.0E-2
36	CC	brush border membrane	10	1.0	1.5E-3	2.2E-2	2.0E-2
37	CC	lateral plasma membrane	10	1.0	1.9E-3	2.8E-2	2.6E-2
38	CC	sarcoplasmic reticulum	8	0.8	2.0E-3	2.8E-2	2.6E-2
39	CC	stress fiber	10	1.0	2.2E-3	3.1E-2	2.8E-2
40	CC	lysosome	24	2.4	2.7E-3	3.6E-2	3.3E-2
41	CC	endocytic vesicle membrane	11	1.1	2.7E-3	3.6E-2	3.3E-2
42	CC	microvillus membrane	6	0.6	2.8E-3	3.6E-2	3.3E-2
43	CC	microvillus	10	1.0	3.3E-3	4.1E-2	3.8E-2
44	CC	myelin sheath	18	1.8	3.5E-3	4.3E-2	4.0E-2
45	CC	integral component of lumenal side of endoplasmic reticulum membrane	7	0.7	4.0E-3	4.8E-2	4.4E-2
46	CC	platelet alpha granule membrane	5	0.5	4.1E-3	4.8E-2	4.4E-2
47	CC	cytoplasmic vesicle	24	2.4	4.3E-3	5.0E-2	4.6E-2
48	CC	filopodium	11	1.1	4.6E-3	5.3E-2	4.8E-2
